# Supplementary material for: Whole‐plant microbiome profiling reveals a novel geminivirus associated with soybean stay‐green disease
Source: Plant Biotechnol J. 2022 Aug 27;20(11):2159–73. doi: 10.1111/pbi.13896 (PMC9616524; doi:10.1111/pbi.13896)
Supplement: Supplementary file 2 — Table S1 Bacterial metadata and sequencing stats. Table S2 Fungal metadata and sequencing stats. Table S3 The bacterial biomarkers categorized by the seven compartment niches are identified by linear discriminant analysis (LDA) effect size analysis. Table S4 The fungal biomarkers categorized by the seven compartment niches are identified by linear discriminant analysis (LDA) effect size analysis. Table S5 The MetaCyc pathway biomarkers categorized by the seven compartment niches are identified by linear discriminant analysis (LDA) effect size analysis. Table S6 PERMANOVA and ANOSIM stats of niche compartment and cultivar effects on bacterial and fungal diversity patterns based on Bray–Curtis distance. Table S7 PERMANOVA and ANOSIM stats of niche compartment and cultivar effects on bacterial and fungal diversity patterns based on weighted Unifrac distance. Table S8 Estimate the proportion of soybean endosphere bacterial communities derived from other compartments using SourceTracker. Table S9 Estimate the proportion of soybean endospherefungal communities derived from other compartments using SourceTracker. Table S10 The differentially expressed genes (DEGs) in seeds that responded to SGS. Table S11 KEGG pathway enrichment analysis of the differentially expressed genes (DEGs) that responded to SGS across diverse soybean compartment niches. Table S12 PERMANOVA and ANOSIM stats of disease effects on bacterial and fungal diversity patterns based on Bray–Curtis and Weighted Unifrac distance, respectively. Table S13 The discriminating MetaCyc pathways between healthy and SGS diseased samples across diverse soybean compartment niches. Table S14 The discriminating bacterial amplicon sequence variants (ASVs) between healthy and SGS diseased samples across diverse soybean compartment niches. Table S15 The discriminating bacterial amplicon sequence variants (ASVs) between healthy and diseased samples across diverse plant diseases. Table S16 The genes mapped to the viral mRNA s [file PBI-20-2159-s002.xlsx]

## Sheet: Supplementary Table 1
Table S1 Bacterial metadata and sequencing stats.
sample-id	Niche	Cultivar	Disease	mass(mg)	input	filtered	percentage of input passed filter	denoised	merged	percentage of input merged	non-chimeric	percentage of input non-chimeric	mitochondria reads	chloroplast reads	spike reads	bacteria reads
R_SS1	Soil	Xidi	Healthy	110.3	299019	262910	87.92	258746	217889	72.87	202318	67.66	16	0	4718	197578
R_SS2	Soil	Xidi	Healthy	103.5	127539	106020	83.13	103503	83004	65.08	75999	59.59	0	0	3244	72755
R_SS3	Soil	Xidi	Healthy	106.5	61955	55225	89.14	53131	40265	64.99	36252	58.51	8	0	2234	34010
R23_F1	Seed	ZD23	Healthy	428.1	84074	76523	91.02	73862	58540	69.63	47270	56.22	734	797	22946	22731
R23_F2	Seed	ZD23	Healthy	404.1	69845	64417	92.23	63936	51639	73.93	45788	65.56	954	13464	21177	10193
R23_F3	Seed	ZD23	Healthy	328	70394	64891	92.18	64606	52523	74.61	47509	67.49	830	14042	22594	9991
R23_FP1	Pod	ZD23	Healthy	380.2	41578	37630	90.5	37308	34970	84.11	33849	81.41	146	151	7297	26255
R23_FP2	Pod	ZD23	Healthy	385.7	49830	45267	90.84	44830	41610	83.5	40157	80.59	296	209	6038	33614
R23_FP3	Pod	ZD23	Healthy	424.7	50589	46051	91.03	45698	42813	84.63	40875	80.8	173	157	1426	39119
R23_L1	Leaf	ZD23	Healthy	99.9	55213	50230	90.97	49922	47358	85.77	43353	78.52	118	562	1180	41493
R23_L2	Leaf	ZD23	Healthy	111.4	121925	110853	90.92	110288	99060	81.25	81859	67.14	1403	7806	5780	66870
R23_L3	Leaf	ZD23	Healthy	98.7	130445	120445	92.33	119587	103926	79.67	88133	67.56	1450	13072	25439	48172
R23_R1	Root	ZD23	Healthy	61.4	202552	182735	90.22	182258	175050	86.42	152598	75.34	47	0	1816	150735
R23_R2	Root	ZD23	Healthy	15.4	188609	168571	89.38	167613	160914	85.32	158285	83.92	40	68	90304	67873
R23_R3	Root	ZD23	Healthy	22.3	222578	201173	90.38	200410	193174	86.79	190125	85.42	0	133	91935	98057
R23_RS1	Rhizosphere	ZD23	Healthy	127.1	137792	124344	90.24	121104	93233	67.66	77802	56.46	0	0	971	76831
R23_RS2	Rhizosphere	ZD23	Healthy	102.8	59106	53440	90.41	51723	37598	63.61	32032	54.19	0	0	436	31596
R23_RS3	Rhizosphere	ZD23	Healthy	102.2	123369	111520	90.4	108577	80148	64.97	64700	52.44	0	0	889	63811
R23_S1	Stem	ZD23	Healthy	300.4	204579	189917	92.83	189204	180317	88.14	173454	84.79	563	1470	65480	105941
R23_S2	Stem	ZD23	Healthy	299.8	185455	172765	93.16	172046	165027	88.98	158937	85.7	527	1426	55083	101901
R23_S3	Stem	ZD23	Healthy	191.8	214517	198616	92.59	197464	187958	87.62	181891	84.79	507	1161	86266	93957
R23_SS1	Soil	ZD23	Healthy	105.2	106911	98943	92.55	95907	71960	67.31	63519	59.41	0	0	904	62615
R23_SS2	Soil	ZD23	Healthy	100.9	84142	78026	92.73	75421	56092	66.66	49767	59.15	0	0	1494	48273
R23_SS3	Soil	ZD23	Healthy	101.4	110273	102406	92.87	99837	75182	68.18	66131	59.97	0	0	784	65347
R25_F1	Seed	ZD25	Healthy	430.9	23069	21226	92.01	20936	18646	80.83	16946	73.46	404	2115	7797	6630
R25_F2	Seed	ZD25	Healthy	403.2	40663	37444	92.08	37250	34916	85.87	33789	83.1	219	2219	23756	7595
R25_F3	Seed	ZD25	Healthy	414.8	32889	30320	92.19	29957	26862	81.67	24265	73.78	582	2219	10558	10906
R25_FP1	Pod	ZD25	Healthy	404.1	106291	96708	90.98	96291	92483	87.01	90397	85.05	118	60	2979	87240
R25_FP2	Pod	ZD25	Healthy	506.1	126807	115864	91.37	115385	111062	87.58	108629	85.66	111	21	4036	104461
R25_FP3	Pod	ZD25	Healthy	461.9	128958	118304	91.74	117825	113725	88.19	111462	86.43	115	30	4077	107240
R25_L1	Leaf	ZD25	Healthy	74.9	100440	92762	92.36	91742	84270	83.9	77912	77.57	603	5501	30389	41417
R25_L2	Leaf	ZD25	Healthy	74.5	129106	119181	92.31	118219	107488	83.26	95635	74.07	600	3934	28888	62213
R25_L3	Leaf	ZD25	Healthy	68.9	210128	192294	91.51	190004	172603	82.14	152250	72.46	1768	4257	52328	93897
R25_R1	Root	ZD25	Healthy	39.7	99346	90426	91.02	89759	85878	86.44	83514	84.06	64	25	15878	67547
R25_R2	Root	ZD25	Healthy	57	42192	37767	89.51	37357	34999	82.95	34430	81.6	72	22	17702	16634
R25_R3	Root	ZD25	Healthy	47.8	101734	93238	91.65	92804	89552	88.03	87445	85.95	219	23	27900	59303
R25_RS1	Rhizosphere	ZD25	Healthy	113.3	148187	134420	90.71	131240	103324	69.73	84945	57.32	0	0	947	83998
R25_RS2	Rhizosphere	ZD25	Healthy	121.3	139650	126465	90.56	123320	94876	67.94	76727	54.94	0	0	365	76362
R25_RS3	Rhizosphere	ZD25	Healthy	131.1	158967	144941	91.18	141760	110870	69.74	90532	56.95	0	0	427	90105
R25_S1	Stem	ZD25	Healthy	162.2	183702	168547	91.75	167018	154711	84.22	136120	74.1	1459	23994	67834	42833
R25_S2	Stem	ZD25	Healthy	178.9	155532	143103	92.01	141924	133959	86.13	119033	76.53	1524	20941	32526	64040
R25_S3	Stem	ZD25	Healthy	172.5	221695	200748	90.55	199919	187759	84.69	170004	76.68	1496	22852	54573	91083
R25_SS1	Soil	ZD25	Healthy	101.6	190451	174019	91.37	171570	155815	81.81	146570	76.96	0	0	2799	143771
R25_SS2	Soil	ZD25	Healthy	102.8	178922	163956	91.64	161720	146445	81.85	137387	76.79	0	0	3359	134028
R25_SS3	Soil	ZD25	Healthy	110.4	202487	186895	92.3	184605	172265	85.07	162336	80.17	71	22	2425	159818
R34_F1	Seed	ZD34	Healthy	442.2	80912	74272	91.79	73707	68667	84.87	52546	64.94	1792	30892	14293	5569
R34_F2	Seed	ZD34	Healthy	461.8	81963	75326	91.9	74680	69692	85.03	52685	64.28	1996	33282	10783	6624
R34_F3	Seed	ZD34	Healthy	556.7	156555	144428	92.25	143973	137177	87.62	116733	74.56	2621	96396	13887	3829
R34_FP1	Pod	ZD34	Healthy	506.5	47130	43811	92.96	43427	40145	85.18	37386	79.33	248	663	2413	34062
R34_FP2	Pod	ZD34	Healthy	475.9	78427	73280	93.44	72708	67864	86.53	64215	81.88	206	1335	12015	50659
R34_FP3	Pod	ZD34	Healthy	554.9	143385	133437	93.06	132588	124717	86.98	108334	75.55	165	208	3642	104319
R34_S1	Stem	ZD34	Healthy	202.6	52956	49387	93.26	49099	46341	87.51	45126	85.21	171	8050	23140	13765
R34_S2	Stem	ZD34	Healthy	151.6	40574	37774	93.1	37426	35068	86.43	33521	82.62	283	7236	12601	13401
R34_S3	Stem	ZD34	Healthy	123.3	70569	65591	92.95	65238	62439	88.48	61203	86.73	117	8145	37332	15609
R42_F1	Seed	ZD42	Healthy	398.5	131610	121421	92.26	120661	112475	85.46	86369	65.62	2369	56108	16396	11496
R42_F2	Seed	ZD42	Healthy	411.9	81472	75240	92.35	74801	70145	86.1	50830	62.39	2398	35277	8786	4369
R42_F3	Seed	ZD42	Healthy	373.6	104738	96555	92.19	95840	88183	84.19	67989	64.91	1865	21839	32382	11903
R42_FP1	Pod	ZD42	Healthy	556.5	102827	95740	93.11	94959	88723	86.28	78149	76	576	709	1023	75841
R42_FP2	Pod	ZD42	Healthy	510.1	84869	78787	92.83	78210	73551	86.66	64791	76.34	344	441	1309	62697
R42_FP3	Pod	ZD42	Healthy	560	88845	82411	92.76	81723	76029	85.57	68071	76.62	319	474	1024	66254
R42_L1	Leaf	ZD42	Healthy	99.2	158781	146643	92.36	145645	135513	85.35	107030	67.41	1897	64708	8086	32339
R42_L2	Leaf	ZD42	Healthy	79.3	40891	38127	93.24	37791	35326	86.39	32326	79.05	406	17116	3041	11763
R42_L3	Leaf	ZD42	Healthy	134.1	37734	34841	92.33	34272	31388	83.18	28353	75.14	523	11970	2657	13203
R42_R1	Root	ZD42	Healthy	3.2	63917	59049	92.38	58607	54564	85.37	48636	76.09	76	90	3722	44748
R42_R2	Root	ZD42	Healthy	38.1	151036	141063	93.4	140281	130509	86.41	105376	69.77	110	27	585	104654
R42_R3	Root	ZD42	Healthy	52.5	150144	139426	92.86	138747	131298	87.45	106238	70.76	58	12	369	105799
R42_RS1	Rhizosphere	ZD42	Healthy	100.3	244068	227587	93.25	223682	184275	75.5	142471	58.37	0	9	806	141654
R42_RS2	Rhizosphere	ZD42	Healthy	104.8	127799	118592	92.8	116243	97148	76.02	83004	64.95	0	7	378	82619
R42_RS3	Rhizosphere	ZD42	Healthy	105	167456	155587	92.91	152807	130097	77.69	109805	65.57	0	10	599	109196
R42_S1	Stem	ZD42	Healthy	172.4	38354	35887	93.57	35098	32069	83.61	30917	80.61	221	3165	12500	15031
R42_S2	Stem	ZD42	Healthy	176.2	65406	61364	93.82	60729	56831	86.89	55003	84.09	243	6604	27135	21021
R42_S3	Stem	ZD42	Healthy	163.8	55376	51903	93.73	51360	48392	87.39	47200	85.24	172	5221	22101	19706
R42_SS1	Soil	ZD42	Healthy	114.7	167825	156486	93.24	152694	115883	69.05	99996	59.58	0	0	1407	98589
R42_SS2	Soil	ZD42	Healthy	103.6	130024	121356	93.33	117304	91810	70.61	81180	62.43	0	11	1319	79842
R42_SS3	Soil	ZD42	Healthy	107.6	146597	137183	93.58	132944	100508	68.56	86119	58.75	0	0	1314	84798
RS34_L1	Leaf	ZD34	Healthy	90.4	138183	127485	92.26	126818	119563	86.53	97190	70.33	2181	66508	8956	19545
RS34_L2	Leaf	ZD34	Healthy	94.6	153057	139552	91.18	138846	130380	85.18	114888	75.06	1560	62469	24419	26424
RS34_L3	Leaf	ZD34	Healthy	96.6	120645	109758	90.98	109224	103555	85.83	89201	73.94	1726	62319	6283	18873
RS34_R1	Root	ZD34	Healthy	28.5	57433	53307	92.82	52813	48897	85.14	41127	71.61	127	53	318	40629
RS34_R2	Root	ZD34	Healthy	36.1	110920	103559	93.36	102934	96696	87.18	80311	72.4	208	34	370	79699
RS34_R3	Root	ZD34	Healthy	77.7	108706	101476	93.35	100791	93307	85.83	77997	71.75	201	52	543	77201
RS34_RS1	Rhizosphere	ZD34	Healthy	112.6	102055	94920	93.01	93015	77065	75.51	64081	62.79	0	5	129	63947
RS34_RS2	Rhizosphere	ZD34	Healthy	92.4	150024	139118	92.73	137259	119543	79.68	101009	67.33	0	9	262	100738
RS34_RS3	Rhizosphere	ZD34	Healthy	101.8	89932	83587	92.94	82216	69549	77.34	58978	65.58	0	8	170	58800
RS34_SS1	Soil	ZD34	Healthy	108.5	179943	167681	93.19	164172	134340	74.66	120612	67.03	0	9	2050	118550
RS34_SS2	Soil	ZD34	Healthy	112.9	137334	128717	93.73	125470	101965	74.25	91575	66.68	0	7	1518	90044
RS34_SS3	Soil	ZD34	Healthy	107.9	135258	125929	93.1	123163	105547	78.03	97191	71.86	0	7	1788	95390
S_SS1	Soil	Xidi	Diseased	105.8	64817	51810	79.93	49911	37762	58.26	33479	51.65	0	0	694	32785
S_SS2	Soil	Xidi	Diseased	104.9	86976	76300	87.73	74177	59556	68.47	54451	62.6	0	0	1340	53111
S_SS3	Soil	Xidi	Diseased	111	97143	81385	83.78	79019	61582	63.39	56069	57.72	0	0	1537	54532
S23_F1	Seed	ZD23	Diseased	195.9	127355	116766	91.69	116060	109464	85.95	91955	72.2	1582	2331	31301	56741
S23_F2	Seed	ZD23	Diseased	190.3	116968	107280	91.72	106851	100909	86.27	86642	74.07	1517	2025	22459	60641
S23_F3	Seed	ZD23	Diseased	250.6	113654	103979	91.49	103599	98909	87.03	85286	75.04	1567	2152	26152	55356
S23_FP1	Pod	ZD23	Diseased	271.7	67465	61325	90.9	61035	58094	86.11	55348	82.04	90	51	6882	48325
S23_FP2	Pod	ZD23	Diseased	326	109399	100232	91.62	99954	96126	87.87	91133	83.3	181	216	3731	87005
S23_FP3	Pod	ZD23	Diseased	283.3	139228	126907	91.15	126277	121914	87.56	111659	80.2	163	40	738	110718
S23_L1	Leaf	ZD23	Diseased	92.6	138215	126886	91.8	126377	108411	78.44	93033	67.31	954	12897	23898	55284
S23_L2	Leaf	ZD23	Diseased	87.3	142596	130482	91.5	129837	113159	79.36	110719	77.65	470	10508	63434	36307
S23_L3	Leaf	ZD23	Diseased	81.8	127524	117639	92.25	117185	99082	77.7	90540	71	746	12726	38755	38313
S23_R1	Root	ZD23	Diseased	46.5	309252	283861	91.79	282575	271986	87.95	260578	84.26	985	500	54963	204130
S23_R2	Root	ZD23	Diseased	63.2	67261	60211	89.52	59706	56282	83.68	54005	80.29	179	174	20585	33067
S23_R3	Root	ZD23	Diseased	77.5	123550	107622	87.11	107028	100936	81.7	96403	78.03	784	259	39377	55983
S23_RS1	Rhizosphere	ZD23	Diseased	114.2	96332	87277	90.6	85306	65808	68.31	55631	57.75	0	0	986	54645
S23_RS2	Rhizosphere	ZD23	Diseased	103.5	232531	210879	90.69	206451	165888	71.34	134441	57.82	0	0	1215	133226
S23_RS3	Rhizosphere	ZD23	Diseased	107.7	188524	170786	90.59	166857	129267	68.57	106646	56.57	0	0	1409	105237
S23_S1	Stem	ZD23	Diseased	389.5	97189	89638	92.23	89124	84486	86.93	82176	84.55	455	320	39010	42391
S23_S2	Stem	ZD23	Diseased	345.8	79758	73605	92.29	73046	68364	85.71	65399	82	212	429	29405	35353
S23_S3	Stem	ZD23	Diseased	313.2	134486	123537	91.86	122908	116699	86.77	113219	84.19	411	107	54557	58144
S23_SS1	Soil	ZD23	Diseased	102.8	81445	75537	92.75	73509	54849	67.34	48820	59.94	0	0	798	48022
S23_SS2	Soil	ZD23	Diseased	103.7	157306	146551	93.16	142975	110963	70.54	98228	62.44	0	0	2070	96156
S23_SS3	Soil	ZD23	Diseased	107.8	142048	131874	92.84	128636	99356	69.95	87901	61.88	0	0	1707	86194
S25_F1	Seed	ZD25	Diseased	180.6	228401	209140	91.57	208358	203066	88.91	193566	84.75	1083	100	3233	189150
S25_F2	Seed	ZD25	Diseased	187.6	50385	46353	92	46010	43194	85.73	37670	74.76	725	420	12896	23627
S25_F3	Seed	ZD25	Diseased	172.1	68869	63456	92.14	63129	60039	87.18	50414	73.2	1066	238	7966	41144
S25_FP1	Pod	ZD25	Diseased	426.8	146076	132805	90.92	132324	127126	87.03	121873	83.43	414	24	3438	117997
S25_FP2	Pod	ZD25	Diseased	383.2	104210	94621	90.8	94173	90282	86.63	86666	83.16	623	20	1717	84306
S25_FP3	Pod	ZD25	Diseased	470.9	106026	96381	90.9	95974	92520	87.26	90787	85.63	2532	48	2650	85557
S25_L1	Leaf	ZD25	Diseased	103.9	179191	164742	91.94	163959	158112	88.24	152007	84.83	338	1548	18485	131632
S25_L2	Leaf	ZD25	Diseased	93.6	144848	133684	92.29	132964	124712	86.1	111693	77.11	524	2906	16497	91766
S25_L3	Leaf	ZD25	Diseased	93.8	184608	170733	92.48	170124	163067	88.33	158750	85.99	349	3785	29061	125555
S25_R1	Root	ZD25	Diseased	30.4	344820	269505	78.16	268440	257278	74.61	251509	72.94	158	39	31945	219367
S25_R2	Root	ZD25	Diseased	47.2	127793	116337	91.04	115619	110551	86.51	107969	84.49	121	48	27113	80687
S25_R3	Root	ZD25	Diseased	60.4	41910	38039	90.76	37696	35933	85.74	35361	84.37	22	16	12611	22712
S25_RS1	Rhizosphere	ZD25	Diseased	107.6	116232	105353	90.64	102836	78050	67.15	65114	56.02	0	0	481	64633
S25_RS2	Rhizosphere	ZD25	Diseased	110.1	132749	119738	90.2	116552	88495	66.66	70648	53.22	0	0	492	70154
S25_RS3	Rhizosphere	ZD25	Diseased	107.1	176596	159397	90.26	156278	127243	72.05	102984	58.32	3	0	956	102025
S25_S1	Stem	ZD25	Diseased	510.9	121547	113406	93.3	112737	108474	89.24	107270	88.25	23	362	79454	27431
S25_S2	Stem	ZD25	Diseased	446.1	97419	91133	93.55	90479	85546	87.81	80812	82.95	523	17108	28775	34406
S25_S3	Stem	ZD25	Diseased	594.1	112583	105565	93.77	104514	99110	88.03	95214	84.57	249	15837	20492	58636
S25_SS1	Soil	ZD25	Diseased	106.6	131112	120294	91.75	117718	92763	70.75	82861	63.2	0	12	828	82019
S25_SS2	Soil	ZD25	Diseased	100.7	145298	134765	92.75	131752	107587	74.05	97661	67.21	0	15	1024	96616
S25_SS3	Soil	ZD25	Diseased	116.4	117894	109688	93.04	107245	85627	72.63	76916	65.24	0	17	949	75950
S34_F1	Seed	ZD34	Diseased	377.4	97271	89659	92.17	88917	82586	84.9	63902	65.69	1850	23831	22152	16069
S34_F2	Seed	ZD34	Diseased	305.9	78767	72747	92.36	72293	67275	85.41	55204	70.09	1314	12599	29807	11484
S34_F3	Seed	ZD34	Diseased	333.4	139029	128272	92.26	127226	113618	81.72	99510	71.57	1162	25608	54003	18737
S34_FP1	Pod	ZD34	Diseased	306.5	55824	51977	93.11	51659	48534	86.94	46096	82.57	277	4111	8484	33224
S34_FP2	Pod	ZD34	Diseased	286	75093	70071	93.31	69531	65125	86.73	59657	79.44	268	2780	4479	52130
S34_FP3	Pod	ZD34	Diseased	488.7	96862	90334	93.26	89964	85520	88.29	76355	78.83	239	761	1524	73831
S34_S1	Stem	ZD34	Diseased	365.4	128447	119432	92.98	118583	113271	88.19	111482	86.79	24	13524	70335	27599
S34_S2	Stem	ZD34	Diseased	328.8	65486	60933	93.05	60568	57851	88.34	57316	87.52	65	11185	29866	16197
S34_S3	Stem	ZD34	Diseased	327.4	98986	91796	92.74	91324	87296	88.19	86071	86.95	53	22946	39671	23401
S42_F1	Seed	ZD42	Diseased	241	109792	102547	93.4	101935	96855	88.22	85896	78.24	105	1431	11593	72767
S42_F2	Seed	ZD42	Diseased	272.8	37138	34543	93.01	34239	32191	86.68	30973	83.4	140	1204	17624	12005
S42_F3	Seed	ZD42	Diseased	278.1	176812	161886	91.56	161073	153235	86.67	142759	80.74	796	8163	88796	45002
S42_FP1	Pod	ZD42	Diseased	432.1	129658	120908	93.25	120138	112181	86.52	98897	76.28	192	945	10418	87342
S42_FP2	Pod	ZD42	Diseased	472.9	184622	171953	93.14	171054	160837	87.12	143620	77.79	438	1566	20304	121312
S42_FP3	Pod	ZD42	Diseased	413.8	64604	60297	93.33	59687	55399	85.75	51005	78.95	266	1208	3210	46321
S42_L1	Leaf	ZD42	Diseased	95.6	215138	196298	91.24	195522	185116	86.05	154751	71.93	2018	77385	19596	55752
S42_L2	Leaf	ZD42	Diseased	95.3	165479	151545	91.58	150935	142381	86.04	122578	74.07	1882	69829	15105	35762
S42_L3	Leaf	ZD42	Diseased	91.4	172946	157917	91.31	157112	149750	86.59	130768	75.61	2189	86463	10841	31275
S42_R1	Root	ZD42	Diseased	80.2	101291	94423	93.22	93874	87226	86.11	69565	68.68	484	91	428	68562
S42_R2	Root	ZD42	Diseased	37.5	109432	102706	93.85	101922	93949	85.85	72349	66.11	332	51	282	71684
S42_R3	Root	ZD42	Diseased	37.4	121258	113842	93.88	113129	105291	86.83	86556	71.38	386	145	843	85182
S42_RS1	Rhizosphere	ZD42	Diseased	114	165435	154025	93.1	151121	124199	75.07	102120	61.73	0	0	329	101788
S42_RS2	Rhizosphere	ZD42	Diseased	104	180755	168900	93.44	165712	139720	77.3	113909	63.02	0	0	383	113522
S42_RS3	Rhizosphere	ZD42	Diseased	103.4	146848	136476	92.94	135874	130823	89.09	129222	88	0	0	127813	1409
S42_S1	Stem	ZD42	Diseased	375.6	37840	35349	93.42	34889	32392	85.6	31176	82.39	230	6412	13582	10952
S42_S2	Stem	ZD42	Diseased	375.3	241016	221023	91.7	220170	209032	86.73	195883	81.27	1265	64061	73015	57542
S42_S3	Stem	ZD42	Diseased	423.4	39238	36623	93.34	36014	32505	82.84	30788	78.46	327	9100	6743	14618
S42_SS1	Soil	ZD42	Diseased	104.6	180423	168903	93.62	164280	127241	70.52	111271	61.67	0	29	2881	108361
S42_SS2	Soil	ZD42	Diseased	111.5	196293	184112	93.79	179264	140660	71.66	123357	62.84	0	14	2496	120843
S42_SS3	Soil	ZD42	Diseased	105.9	179936	168505	93.65	164225	130580	72.57	116342	64.66	0	10	2364	113968

## Sheet: Supplementary Table 2
Table S1 Fungal metadata and sequencing stats.
sample-id	Niche	Cultivar	Disease	mass(mg)	input	filtered	percentage of input passed filter	denoised	merged	percentage of input merged	non-chimeric	percentage of input non-chimeric	spike reads	fungi reads
R_SS1	Soil	Xidi	Healthy	110.3	53069	48993	92.32	48567	46418	87.47	46336	87.31	891	44850
R_SS2	Soil	Xidi	Healthy	103.5	76603	70579	92.14	69455	64192	83.8	63942	83.47	1728	51610
R_SS3	Soil	Xidi	Healthy	106.5	56569	52717	93.19	52253	50312	88.94	50204	88.75	910	48714
R23_F1	Seed	ZD23	Healthy	428.1	189114	177304	93.76	177055	172067	90.99	171388	90.63	21	121
R23_F2	Seed	ZD23	Healthy	404.1	182648	172558	94.48	172155	166657	91.24	165779	90.76	112	1442
R23_F3	Seed	ZD23	Healthy	328	196413	178170	90.71	177724	172483	87.82	171869	87.5	93	656
R23_FP1	Pod	ZD23	Healthy	380.2	45500	40845	89.77	40455	39175	86.1	39104	85.94	59	9273
R23_FP2	Pod	ZD23	Healthy	385.7	101051	92429	91.47	92196	89567	88.64	89067	88.14	15	7564
R23_FP3	Pod	ZD23	Healthy	424.7	48197	43727	90.73	43631	42439	88.05	42205	87.57	41	10259
R23_L1	Leaf	ZD23	Healthy	99.9	46743	43017	92.03	42854	40912	87.53	40453	86.54	10	17061
R23_L2	Leaf	ZD23	Healthy	111.4	88763	82047	92.43	81836	79934	90.05	79128	89.15	11	21711
R23_L3	Leaf	ZD23	Healthy	98.7	74882	66412	88.69	66204	64901	86.67	64497	86.13	5	9663
R23_R1	Root	ZD23	Healthy	61.4	94820	88243	93.06	88000	85914	90.61	85405	90.07	164	22095
R23_R2	Root	ZD23	Healthy	15.4	59941	56284	93.9	55972	54742	91.33	54502	90.93	101	12421
R23_R3	Root	ZD23	Healthy	22.3	106853	96910	90.69	96739	94669	88.6	94365	88.31	886	26131
R23_RS1	Rhizosphere	ZD23	Healthy	127.1	37259	34137	91.62	33531	32161	86.32	32102	86.16	159	31711
R23_RS2	Rhizosphere	ZD23	Healthy	102.8	60194	55730	92.58	54982	52222	86.76	52041	86.46	165	51535
R23_RS3	Rhizosphere	ZD23	Healthy	102.2	40402	37649	93.19	37106	35396	87.61	35273	87.31	133	34918
R23_S1	Stem	ZD23	Healthy	300.4	77830	72352	92.96	72188	70616	90.73	70427	90.49	58	2208
R23_S2	Stem	ZD23	Healthy	299.8	54505	51210	93.95	51038	49873	91.5	49762	91.3	35	1346
R23_S3	Stem	ZD23	Healthy	191.8	98198	87204	88.8	87078	85113	86.67	84914	86.47	52	1807
R23_SS1	Soil	ZD23	Healthy	105.2	63706	59163	92.87	58490	55831	87.64	54993	86.32	172	54227
R23_SS2	Soil	ZD23	Healthy	100.9	76015	70447	92.68	69852	67102	88.27	66556	87.56	228	65354
R23_SS3	Soil	ZD23	Healthy	101.4	47463	44421	93.59	43748	42124	88.75	41846	88.17	127	41057
R25_F1	Seed	ZD25	Healthy	430.9	111763	99360	88.9	99168	97101	86.88	96904	86.7	21	178
R25_F2	Seed	ZD25	Healthy	403.2	169585	153909	90.76	153692	149757	88.31	149479	88.14	166	1351
R25_F3	Seed	ZD25	Healthy	414.8	162492	146351	90.07	146172	142263	87.55	141996	87.39	34	475
R25_FP1	Pod	ZD25	Healthy	404.1	91090	83237	91.38	82613	79976	87.8	79279	87.03	51	26044
R25_FP2	Pod	ZD25	Healthy	506.1	103314	95290	92.23	94731	92430	89.47	92253	89.29	150	14509
R25_FP3	Pod	ZD25	Healthy	461.9	73976	65816	88.97	65616	64263	86.87	64123	86.68	153	17495
R25_L1	Leaf	ZD25	Healthy	74.9	64118	58251	90.85	57986	56881	88.71	56503	88.12	13	9209
R25_L2	Leaf	ZD25	Healthy	74.5	103722	95076	91.66	94883	92339	89.03	91908	88.61	54	10080
R25_L3	Leaf	ZD25	Healthy	68.9	63303	57346	90.59	57197	55958	88.4	55886	88.28	40	2429
R25_R1	Root	ZD25	Healthy	39.7	74628	68615	91.94	68370	66649	89.31	65743	88.09	565	31360
R25_R2	Root	ZD25	Healthy	57	73867	68604	92.88	68313	66605	90.17	66030	89.39	202	21832
R25_R3	Root	ZD25	Healthy	47.8	61548	56854	92.37	56495	55142	89.59	54892	89.19	291	11607
R25_RS1	Rhizosphere	ZD25	Healthy	113.3	89599	82724	92.33	81936	78284	87.37	77881	86.92	239	77153
R25_RS2	Rhizosphere	ZD25	Healthy	121.3	101059	92565	91.6	91799	87846	86.93	87678	86.76	188	86897
R25_RS3	Rhizosphere	ZD25	Healthy	131.1	100778	93547	92.82	92904	89412	88.72	88758	88.07	209	87802
R25_S1	Stem	ZD25	Healthy	162.2	66969	61028	91.13	60816	59347	88.62	59163	88.34	40	4443
R25_S2	Stem	ZD25	Healthy	178.9	116324	105051	90.31	104733	102227	87.88	102004	87.69	72	3545
R25_S3	Stem	ZD25	Healthy	172.5	114797	103823	90.44	103507	100607	87.64	100459	87.51	74	3144
R25_SS1	Soil	ZD25	Healthy	101.6	56365	52529	93.19	52065	48333	85.75	48300	85.69	775	46444
R25_SS2	Soil	ZD25	Healthy	102.8	67781	63181	93.21	62586	58871	86.85	58536	86.36	721	54595
R25_SS3	Soil	ZD25	Healthy	110.4	57178	53238	93.11	52711	49550	86.66	49418	86.43	602	46266
R34_F1	Seed	ZD34	Healthy	442.2	248578	225983	90.91	225211	217726	87.59	216865	87.24	31	643
R34_F2	Seed	ZD34	Healthy	461.8	248731	226476	91.05	226267	219408	88.21	218449	87.83	33	520
R34_F3	Seed	ZD34	Healthy	556.7	209023	186904	89.42	186713	180989	86.59	180233	86.23	33	663
R34_FP1	Pod	ZD34	Healthy	506.5	65319	58539	89.62	58241	56733	86.86	56630	86.7	37	5614
R34_FP2	Pod	ZD34	Healthy	475.9	137879	122708	89	122337	118591	86.01	118141	85.68	50	6986
R34_FP3	Pod	ZD34	Healthy	554.9	126676	113403	89.52	112960	109957	86.8	108597	85.73	71	24649
R34_S1	Stem	ZD34	Healthy	202.6	240832	218868	90.88	217624	210016	87.2	209061	86.81	323	2267
R34_S2	Stem	ZD34	Healthy	151.6	229214	208624	91.02	207976	201310	87.83	200411	87.43	157	1759
R34_S3	Stem	ZD34	Healthy	123.3	150770	135200	89.67	134778	130717	86.7	130277	86.41	124	3040
R42_F1	Seed	ZD42	Healthy	398.5	260757	231829	88.91	230897	223724	85.8	222564	85.35	128	1236
R42_F2	Seed	ZD42	Healthy	411.9	120453	108574	90.14	108140	105122	87.27	104633	86.87	141	3219
R42_F3	Seed	ZD42	Healthy	373.6	260542	232002	89.05	231008	223996	85.97	222968	85.58	133	2208
R42_FP1	Pod	ZD42	Healthy	556.5	99478	91232	91.71	90796	87762	88.22	86081	86.53	157	31485
R42_FP2	Pod	ZD42	Healthy	510.1	94906	86948	91.61	86614	83763	88.26	82502	86.93	146	29348
R42_FP3	Pod	ZD42	Healthy	560	121903	110631	90.75	110418	106777	87.59	104323	85.58	219	43836
R42_L1	Leaf	ZD42	Healthy	99.2	69932	64748	92.59	64526	62966	90.04	62789	89.79	91	3643
R42_L2	Leaf	ZD42	Healthy	79.3	123851	114237	92.24	113932	111087	89.69	110544	89.26	42	4629
R42_L3	Leaf	ZD42	Healthy	134.1	107929	99921	92.58	99503	96859	89.74	96482	89.39	135	3024
R42_R1	Root	ZD42	Healthy	3.2	59349	55337	93.24	54955	53221	89.67	52791	88.95	110	34646
R42_R2	Root	ZD42	Healthy	38.1	129620	120697	93.12	120450	116385	89.79	111915	86.34	40	72045
R42_R3	Root	ZD42	Healthy	52.5	92236	85771	92.99	85372	82981	89.97	81725	88.6	62	41935
R42_RS1	Rhizosphere	ZD42	Healthy	100.3	101396	94788	93.48	94019	89408	88.18	88350	87.13	72	87526
R42_RS2	Rhizosphere	ZD42	Healthy	104.8	81508	76204	93.49	75410	71628	87.88	70730	86.78	38	69874
R42_RS3	Rhizosphere	ZD42	Healthy	105	154880	144733	93.45	143842	137027	88.47	134661	86.95	120	133721
R42_S1	Stem	ZD42	Healthy	172.4	76997	69374	90.1	69188	67560	87.74	67324	87.44	86	1534
R42_S2	Stem	ZD42	Healthy	176.2	128453	114850	89.41	114543	111676	86.94	111173	86.55	72	2561
R42_S3	Stem	ZD42	Healthy	163.8	121064	108752	89.83	108172	105226	86.92	104868	86.62	239	3631
R42_SS1	Soil	ZD42	Healthy	114.7	75275	69920	92.89	69317	66550	88.41	66435	88.26	345	65580
R42_SS2	Soil	ZD42	Healthy	103.6	73451	68566	93.35	68051	65246	88.83	65158	88.71	312	64382
R42_SS3	Soil	ZD42	Healthy	107.6	85149	79663	93.56	79023	76150	89.43	75937	89.18	365	75056
RS34_L1	Leaf	ZD34	Healthy	90.4	110055	100338	91.17	99900	97588	88.67	97181	88.3	21	1634
RS34_L2	Leaf	ZD34	Healthy	94.6	104230	94251	90.43	94084	91582	87.87	91346	87.64	19	1010
RS34_L3	Leaf	ZD34	Healthy	96.6	145317	129807	89.33	129263	126104	86.78	125695	86.5	19	1443
RS34_R1	Root	ZD34	Healthy	28.5	59311	54303	91.56	54049	52883	89.16	51904	87.51	106	25717
RS34_R2	Root	ZD34	Healthy	36.1	127855	111929	87.54	111640	106093	82.98	100859	78.89	101	67020
RS34_R3	Root	ZD34	Healthy	77.7	95760	86459	90.29	86076	82761	86.43	81688	85.3	171	23374
RS34_RS1	Rhizosphere	ZD34	Healthy	112.6	94843	87172	91.91	86539	82123	86.59	81217	85.63	60	80834
RS34_RS2	Rhizosphere	ZD34	Healthy	92.4	109420	100307	91.67	99691	94524	86.39	93107	85.09	50	92704
RS34_RS3	Rhizosphere	ZD34	Healthy	101.8	66590	61669	92.61	60984	58229	87.44	57687	86.63	46	57384
RS34_SS1	Soil	ZD34	Healthy	108.5	103330	94403	91.36	93778	89245	86.37	88642	85.79	1966	83818
RS34_SS2	Soil	ZD34	Healthy	112.9	106358	98130	92.26	97389	93106	87.54	92768	87.22	1544	89374
RS34_SS3	Soil	ZD34	Healthy	107.9	101873	92937	91.23	91534	85607	84.03	85077	83.51	3076	68587
S_SS1	Soil	Xidi	Diseased	105.8	44889	30915	68.87	30011	27762	61.85	27740	61.8	223	27319
S_SS2	Soil	Xidi	Diseased	104.9	79969	74213	92.8	73434	69978	87.51	69886	87.39	781	68177
S_SS3	Soil	Xidi	Diseased	111	102102	93931	92	93126	89106	87.27	88821	86.99	876	86881
S23_F1	Seed	ZD23	Diseased	195.9	179722	168821	93.93	168477	164424	91.49	163903	91.2	81	500
S23_F2	Seed	ZD23	Diseased	190.3	176996	166189	93.89	165895	161636	91.32	160984	90.95	14	769
S23_F3	Seed	ZD23	Diseased	250.6	66073	61006	92.33	60575	59303	89.75	59189	89.58	62	1000
S23_FP1	Pod	ZD23	Diseased	271.7	57066	51686	90.57	51338	50300	88.14	50013	87.64	11	9106
S23_FP2	Pod	ZD23	Diseased	326	117494	105733	89.99	105430	103090	87.74	102600	87.32	33	8558
S23_FP3	Pod	ZD23	Diseased	283.3	71772	64510	89.88	64160	62486	87.06	62198	86.66	19	12029
S23_L1	Leaf	ZD23	Diseased	92.6	84263	77218	91.64	76796	74764	88.73	74333	88.22	95	13890
S23_L2	Leaf	ZD23	Diseased	87.3	81970	74792	91.24	74525	72911	88.95	72418	88.35	35	12170
S23_L3	Leaf	ZD23	Diseased	81.8	75705	68200	90.09	67824	66170	87.41	65985	87.16	11	4957
S23_R1	Root	ZD23	Diseased	46.5	66837	62155	92.99	62046	60462	90.46	59508	89.03	54	26661
S23_R2	Root	ZD23	Diseased	63.2	114444	104077	90.94	103704	100970	88.23	100640	87.94	403	1210
S23_R3	Root	ZD23	Diseased	77.5	73156	66883	91.43	66743	65167	89.08	63885	87.33	100	28094
S23_RS1	Rhizosphere	ZD23	Diseased	114.2	92119	83625	90.78	82652	79298	86.08	79084	85.85	307	78549
S23_RS2	Rhizosphere	ZD23	Diseased	103.5	59300	55048	92.83	54449	52376	88.32	52170	87.98	168	51587
S23_RS3	Rhizosphere	ZD23	Diseased	107.7	65479	60992	93.15	60334	57895	88.42	57670	88.07	195	57073
S23_S1	Stem	ZD23	Diseased	389.5	114602	106040	92.53	105781	103216	90.06	102929	89.81	44	3821
S23_S2	Stem	ZD23	Diseased	345.8	102939	94902	92.19	94448	92295	89.66	92003	89.38	38	4415
S23_S3	Stem	ZD23	Diseased	313.2	88309	80123	90.73	79670	76926	87.11	76636	86.78	351	4471
S23_SS1	Soil	ZD23	Diseased	102.8	41464	38210	92.15	37796	35889	86.55	35770	86.27	430	34890
S23_SS2	Soil	ZD23	Diseased	103.7	69184	64176	92.76	63746	61085	88.29	60689	87.72	464	59445
S23_SS3	Soil	ZD23	Diseased	107.8	91293	84550	92.61	84009	80176	87.82	79834	87.45	815	77983
S25_F1	Seed	ZD25	Diseased	180.6	119414	106451	89.14	106206	103641	86.79	103524	86.69	12	759
S25_F2	Seed	ZD25	Diseased	187.6	253379	224528	88.61	224001	218266	86.14	217701	85.92	47	832
S25_F3	Seed	ZD25	Diseased	172.1	223297	198009	88.68	197916	192820	86.35	192484	86.2	38	360
S25_FP1	Pod	ZD25	Diseased	426.8	72940	66662	91.39	66230	64562	88.51	64405	88.3	14	6895
S25_FP2	Pod	ZD25	Diseased	383.2	98170	89408	91.07	89050	86921	88.54	86481	88.09	35	14886
S25_FP3	Pod	ZD25	Diseased	470.9	79173	70895	89.54	70641	69053	87.22	68901	87.03	25	6246
S25_L1	Leaf	ZD25	Diseased	103.9	59694	54402	91.13	54059	53002	88.79	52557	88.04	20	13419
S25_L2	Leaf	ZD25	Diseased	93.6	84343	74027	87.77	73803	72246	85.66	71931	85.28	21	11942
S25_L3	Leaf	ZD25	Diseased	93.8	67995	61582	90.57	61414	59950	88.17	59638	87.71	18	9703
S25_R1	Root	ZD25	Diseased	30.4	61147	56378	92.2	56275	55140	90.18	54628	89.34	81	26247
S25_R2	Root	ZD25	Diseased	47.2	82460	75760	91.87	75540	73992	89.73	73282	88.87	307	26661
S25_R3	Root	ZD25	Diseased	60.4	66628	59331	89.05	59059	57508	86.31	57228	85.89	657	19392
S25_RS1	Rhizosphere	ZD25	Diseased	107.6	47964	44170	92.09	43529	41652	86.84	41601	86.73	77	41091
S25_RS2	Rhizosphere	ZD25	Diseased	110.1	75349	69431	92.15	68718	65434	86.84	65047	86.33	100	64506
S25_RS3	Rhizosphere	ZD25	Diseased	107.1	58247	51946	89.18	51090	48279	82.89	48180	82.72	194	47569
S25_S1	Stem	ZD25	Diseased	510.9	132888	122645	92.29	122260	118258	88.99	115753	87.11	223	44538
S25_S2	Stem	ZD25	Diseased	446.1	145937	135895	93.12	135641	131896	90.38	131440	90.07	66	3501
S25_S3	Stem	ZD25	Diseased	594.1	113138	100706	89.01	100295	97929	86.56	97626	86.29	91	4457
S25_SS1	Soil	ZD25	Diseased	106.6	84599	77770	91.93	77064	73644	87.05	72951	86.23	233	71712
S25_SS2	Soil	ZD25	Diseased	100.7	93171	85539	91.81	84476	80141	86.01	79291	85.1	284	77905
S25_SS3	Soil	ZD25	Diseased	116.4	70947	65710	92.62	64734	62044	87.45	61641	86.88	252	60081
S34_F1	Seed	ZD34	Diseased	377.4	232404	206437	88.83	205820	199564	85.87	198793	85.54	19	441
S34_F2	Seed	ZD34	Diseased	305.9	250545	226862	90.55	225613	218635	87.26	217995	87.01	42	719
S34_F3	Seed	ZD34	Diseased	333.4	158322	142276	89.86	141866	137519	86.86	137056	86.57	31	232
S34_FP1	Pod	ZD34	Diseased	306.5	111653	101991	91.35	101420	98729	88.42	98410	88.14	38	5210
S34_FP2	Pod	ZD34	Diseased	286	119493	110454	92.44	110139	106961	89.51	106591	89.2	29	4561
S34_FP3	Pod	ZD34	Diseased	488.7	224752	199749	88.88	198993	193552	86.12	189714	84.41	74	46404
S34_S1	Stem	ZD34	Diseased	365.4	116076	104779	90.27	104357	101027	87.04	100531	86.61	261	3272
S34_S2	Stem	ZD34	Diseased	328.8	110349	101384	91.88	101178	98024	88.83	97649	88.49	53	1743
S34_S3	Stem	ZD34	Diseased	327.4	76871	69943	90.99	69675	67883	88.31	67652	88.01	82	1097
S42_F1	Seed	ZD42	Diseased	241	212257	194086	91.44	193927	187827	88.49	187161	88.18	21	331
S42_F2	Seed	ZD42	Diseased	272.8	87122	81406	93.44	81309	79653	91.43	78214	89.78	80	45094
S42_F3	Seed	ZD42	Diseased	278.1	278348	241799	86.87	240891	233398	83.85	231706	83.24	120	2535
S42_FP1	Pod	ZD42	Diseased	432.1	140673	130444	92.73	130057	126198	89.71	124812	88.72	41	26421
S42_FP2	Pod	ZD42	Diseased	472.9	99028	93002	93.91	92612	90129	91.01	89737	90.62	82	17677
S42_FP3	Pod	ZD42	Diseased	413.8	79877	74657	93.46	74427	72395	90.63	71750	89.83	13	12485
S42_L1	Leaf	ZD42	Diseased	95.6	102798	96723	94.09	96391	93861	91.31	93447	90.9	37	5530
S42_L2	Leaf	ZD42	Diseased	95.3	99791	94531	94.73	94165	91853	92.05	91286	91.48	27	6366
S42_L3	Leaf	ZD42	Diseased	91.4	121221	110402	91.07	110044	107442	88.63	106633	87.97	32	7881
S42_R1	Root	ZD42	Diseased	80.2	107027	100257	93.67	99865	97141	90.76	95196	88.95	191	42824
S42_R2	Root	ZD42	Diseased	37.5	100886	95373	94.54	94971	91808	91	90358	89.56	62	40320
S42_R3	Root	ZD42	Diseased	37.4	109032	100504	92.18	100073	96581	88.58	95323	87.43	62	52386
S42_RS1	Rhizosphere	ZD42	Diseased	114	74822	69084	92.33	68375	65839	87.99	65541	87.6	31	65378
S42_RS2	Rhizosphere	ZD42	Diseased	104	118443	110391	93.2	109476	103682	87.54	102089	86.19	66	101838
S42_RS3	Rhizosphere	ZD42	Diseased	103.4	65869	60766	92.25	60143	57417	87.17	57088	86.67	1609	55028
S42_S1	Stem	ZD42	Diseased	375.6	114264	104764	91.69	104112	99853	87.39	99499	87.08	389	6861
S42_S2	Stem	ZD42	Diseased	375.3	114287	105550	92.36	104857	101350	88.68	101042	88.41	333	4781
S42_S3	Stem	ZD42	Diseased	423.4	122148	107015	87.61	106716	103994	85.14	103682	84.88	116	4664
S42_SS1	Soil	ZD42	Diseased	104.6	85383	78156	91.54	77586	74433	87.18	74319	87.04	1258	71957
S42_SS2	Soil	ZD42	Diseased	111.5	59858	54406	90.89	53953	51418	85.9	51337	85.76	875	49638
S42_SS3	Soil	ZD42	Diseased	105.9	59709	54633	91.5	54214	51763	86.69	51569	86.37	1061	49966

## Sheet: Supplementary Table 3
Table S3 The bacterial biomarkers categorized by the seven compartment niches are identified by linear discriminant analysis (LDA) effect size analysis.
Taxon	Log10_baseMean	Niche	LDA	padj
k__Bacteria|p___Thermi_	2.5346	Leaf	2.24952	0.00117419
k__Bacteria|p___Thermi_|c__Deinococci	2.5346	Leaf	2.24962	0.00117419
k__Bacteria|p___Thermi_|c__Deinococci|o__Deinococcales	2.53366	Leaf	2.24863	0.00308041
k__Bacteria|p__Actinobacteria|c__Actinobacteria|o__Actinomycetales|f__Kineosporiaceae|g__Quadrisphaera	2.67433	Leaf	2.39509	1.96725e-12
k__Bacteria|p__Proteobacteria|c__Alphaproteobacteria|o__Rhizobiales|f__Methylobacteriaceae	2.8742	Leaf	2.56039	1.35381e-13
k__Bacteria|p__Proteobacteria|c__Alphaproteobacteria|o__Rhizobiales|f__Methylobacteriaceae|g__Methylobacterium	2.67089	Leaf	2.34088	1.35545e-12
k__Bacteria|p__Proteobacteria|c__Alphaproteobacteria|o__Rickettsiales	2.43203	Leaf	2.15494	0.000102765
k__Bacteria|p__Proteobacteria|c__Alphaproteobacteria|o__Rickettsiales|f__Rickettsiaceae	2.42911	Leaf	2.15387	1.17744e-05
k__Bacteria|p__Proteobacteria|c__Alphaproteobacteria|o__Rickettsiales|f__Rickettsiaceae|g__Rickettsia	2.42745	Leaf	2.15234	5.34749e-09
k__Bacteria|p__Proteobacteria|c__Betaproteobacteria|o__Burkholderiales|f__Comamonadaceae	2.63894	Leaf	2.21064	9.71096e-06
k__Bacteria|p__Proteobacteria|c__Gammaproteobacteria|o__Xanthomonadales|f__Xanthomonadaceae|g__Stenotrophomonas	2.34873	Leaf	2.01668	4.23827e-08
k__Bacteria|p__Actinobacteria|c__Actinobacteria|o__Actinomycetales|f__Beutenbergiaceae	2.39874	Pod	2.1354	7.06034e-10
k__Bacteria|p__Actinobacteria|c__Actinobacteria|o__Actinomycetales|f__Beutenbergiaceae|g__Salana	2.39874	Pod	2.13544	4.2697e-10
k__Bacteria|p__Actinobacteria|c__Actinobacteria|o__Actinomycetales|f__Microbacteriaceae	2.68948	Pod	2.36634	3.85058e-07
k__Bacteria|p__Proteobacteria|c__Alphaproteobacteria	3.74958	Pod	3.36229	3.9575e-10
k__Bacteria|p__Proteobacteria|c__Alphaproteobacteria|o__Caulobacterales|f__Caulobacteraceae|g__Brevundimonas	2.32292	Pod	2.02578	7.96626e-10
k__Bacteria|p__Proteobacteria|c__Alphaproteobacteria|o__Rhizobiales	3.68373	Pod	3.3188	2.84063e-11
k__Bacteria|p__Proteobacteria|c__Alphaproteobacteria|o__Rhizobiales|f__Aurantimonadaceae	3.60218	Pod	3.29561	3.35972e-14
k__Bacteria|p__Proteobacteria|c__Alphaproteobacteria|o__Rhizobiales|f__Aurantimonadaceae|g__Aurantimonas	3.22837	Pod	2.9062	1.04473e-12
k__Bacteria|p__Proteobacteria|c__Alphaproteobacteria|o__Sphingomonadales|f__Sphingomonadaceae|g__Sphingomonas	2.60312	Pod	2.28055	4.53318e-09
k__Bacteria|p__Proteobacteria|c__Gammaproteobacteria|o__Xanthomonadales|f__Xanthomonadaceae|g__Luteimonas	2.3677	Pod	2.07739	2.18327e-08
k__Bacteria|p__Actinobacteria|c__Actinobacteria	3.44327	Rhizosphere	2.9901	8.30963e-06
k__Bacteria|p__Actinobacteria|c__Actinobacteria|o__Actinomycetales	3.4429	Rhizosphere	2.98962	8.29221e-06
k__Bacteria|p__Actinobacteria|c__Actinobacteria|o__Actinomycetales|f__Micrococcaceae|g__Arthrobacter	2.6053	Rhizosphere	2.30774	1.96452e-11
k__Bacteria|p__Actinobacteria|c__Actinobacteria|o__Actinomycetales|f__Nocardioidaceae	2.98349	Rhizosphere	2.65932	6.96023e-12
k__Bacteria|p__Actinobacteria|c__Actinobacteria|o__Actinomycetales|f__Nocardioidaceae|g__Aeromicrobium	2.60169	Rhizosphere	2.26618	8.25277e-09
k__Bacteria|p__Actinobacteria|c__Actinobacteria|o__Actinomycetales|f__Nocardioidaceae|g__Nocardioides	2.41003	Rhizosphere	2.09657	3.15764e-09
k__Bacteria|p__Bacteroidetes	2.62391	Rhizosphere	2.28847	4.36408e-06
k__Bacteria|p__Bacteroidetes|c__Flavobacteriia	2.49854	Rhizosphere	2.18869	1.86423e-05
k__Bacteria|p__Bacteroidetes|c__Flavobacteriia|o__Flavobacteriales	2.49854	Rhizosphere	2.18869	1.86423e-05
k__Bacteria|p__Bacteroidetes|c__Flavobacteriia|o__Flavobacteriales|f___Weeksellaceae_	2.46723	Rhizosphere	2.16856	1.40378e-06
k__Bacteria|p__Bacteroidetes|c__Flavobacteriia|o__Flavobacteriales|f___Weeksellaceae_|g__Chryseobacterium	2.46343	Rhizosphere	2.16514	3.88422e-06
k__Bacteria|p__Firmicutes	2.83268	Rhizosphere	2.49357	9.74811e-08
k__Bacteria|p__Firmicutes|c__Bacilli	2.82595	Rhizosphere	2.48817	8.23362e-08
k__Bacteria|p__Firmicutes|c__Bacilli|o__Bacillales	2.82546	Rhizosphere	2.49217	1.34131e-07
k__Bacteria|p__Firmicutes|c__Bacilli|o__Bacillales|f__Bacillaceae	2.6417	Rhizosphere	2.29796	4.6212e-07
k__Bacteria|p__Firmicutes|c__Bacilli|o__Bacillales|f__Bacillaceae|g__Bacillus	2.63759	Rhizosphere	2.29448	3.5956e-07
k__Bacteria|p__Proteobacteria|c__Gammaproteobacteria|o__Xanthomonadales	2.59024	Rhizosphere	2.17113	0.00038666
k__Bacteria|p__Proteobacteria|c__Gammaproteobacteria|o__Xanthomonadales|f__Xanthomonadaceae	2.49295	Rhizosphere	2.07052	0.00192805
k__Bacteria|p__Actinobacteria|c__Actinobacteria|o__Actinomycetales|f__Streptomycetaceae	2.65549	Root	2.31806	8.51197e-10
k__Bacteria|p__Actinobacteria|c__Actinobacteria|o__Actinomycetales|f__Streptomycetaceae|g__Streptomyces	2.6469	Root	2.31027	1.47328e-10
k__Bacteria|p__Proteobacteria	3.93088	Root	3.41786	1.40639e-10
k__Bacteria|p__Proteobacteria|c__Alphaproteobacteria|o__Rhizobiales|f__Bradyrhizobiaceae	2.57528	Root	2.25553	8.74704e-06
k__Bacteria|p__Proteobacteria|c__Alphaproteobacteria|o__Rhizobiales|f__Rhizobiaceae	3.53095	Root	3.191	4.38317e-11
k__Bacteria|p__Proteobacteria|c__Alphaproteobacteria|o__Rhizobiales|f__Rhizobiaceae|g__Agrobacterium	3.16643	Root	2.85804	1.53753e-11
k__Bacteria|p__Proteobacteria|c__Gammaproteobacteria|o__Enterobacteriales	3.07918	Root	2.81319	1.98124e-10
k__Bacteria|p__Proteobacteria|c__Gammaproteobacteria|o__Enterobacteriales|f__Enterobacteriaceae	3.07918	Root	2.81319	1.98124e-10
k__Bacteria|p__Proteobacteria|c__Gammaproteobacteria|o__Enterobacteriales|f__Enterobacteriaceae|g__Enterobacter	2.78972	Root	2.5236	8.52478e-09
k__Bacteria|p__Proteobacteria|c__Gammaproteobacteria|o__Enterobacteriales|f__Enterobacteriaceae|g__Erwinia	2.58284	Root	2.34966	9.45837e-08
k__Bacteria|p__Actinobacteria|c__Actinobacteria|o__Actinomycetales|f__Actinomycetaceae	2.35344	Seed	2.00172	1.66118e-07
k__Bacteria|p__Actinobacteria|c__Actinobacteria|o__Actinomycetales|f__Micrococcaceae	2.74358	Seed	2.40422	1.50303e-11
k__Bacteria|p__Actinobacteria|c__Actinobacteria|o__Actinomycetales|f__Micrococcaceae|g__Micrococcus	2.67555	Seed	2.34679	5.2492e-07
k__Bacteria|p__Proteobacteria|c__Betaproteobacteria	3.47372	Seed	3.11667	6.70078e-11
k__Bacteria|p__Proteobacteria|c__Betaproteobacteria|o__Burkholderiales	3.4592	Seed	3.10668	2.54667e-10
k__Bacteria|p__Proteobacteria|c__Betaproteobacteria|o__Burkholderiales|f__Burkholderiaceae	2.63285	Seed	2.31694	4.04912e-13
k__Bacteria|p__Proteobacteria|c__Betaproteobacteria|o__Burkholderiales|f__Burkholderiaceae|g__Burkholderia	2.52367	Seed	2.21802	1.58627e-14
k__Bacteria|p__Proteobacteria|c__Betaproteobacteria|o__Burkholderiales|f__Oxalobacteraceae	3.30494	Seed	2.99051	2.70448e-11
k__Bacteria|p__Proteobacteria|c__Betaproteobacteria|o__Burkholderiales|f__Oxalobacteraceae|g__Ralstonia	3.28047	Seed	2.97929	3.80808e-14
k__Bacteria|p__Acidobacteria	2.66124	Soil	2.3604	6.64343e-14
k__Bacteria|p__Actinobacteria	3.61077	Soil	3.20658	5.25467e-10
k__Bacteria|p__Actinobacteria|c__Acidimicrobiia	2.50541	Soil	2.20239	2.52831e-11
k__Bacteria|p__Actinobacteria|c__Acidimicrobiia|o__Acidimicrobiales	2.50541	Soil	2.20238	2.52831e-11
k__Bacteria|p__Actinobacteria|c__Actinobacteria|o__Actinomycetales|f__Intrasporangiaceae	2.37505	Soil	2.08007	1.65263e-11
k__Bacteria|p__Actinobacteria|c__Thermoleophilia	3.10467	Soil	2.79674	2.78949e-12
k__Bacteria|p__Actinobacteria|c__Thermoleophilia|o__Gaiellales	2.94806	Soil	2.64037	2.608e-12
k__Bacteria|p__Actinobacteria|c__Thermoleophilia|o__Gaiellales|f__Gaiellaceae	2.94404	Soil	2.6364	5.29841e-12
k__Bacteria|p__Actinobacteria|c__Thermoleophilia|o__Solirubrobacterales	2.5857	Soil	2.27969	2.0272e-11
k__Bacteria|p__Chloroflexi	3.06247	Soil	2.75821	5.6312e-10
k__Bacteria|p__Chloroflexi|c__Chloroflexi	2.54845	Soil	2.24724	4.88732e-09
k__Bacteria|p__Gemmatimonadetes	2.46806	Soil	2.16582	2.86438e-11
k__Bacteria|p__Proteobacteria|c__Alphaproteobacteria|o__Rhizobiales|f__Hyphomicrobiaceae	2.53759	Soil	2.20565	3.64071e-10
k__Bacteria|p__Proteobacteria|c__Alphaproteobacteria|o__Rhodospirillales	2.51026	Soil	2.18734	1.77606e-11
k__Bacteria|p__Proteobacteria|c__Alphaproteobacteria|o__Rhodospirillales|f__Rhodospirillaceae	2.30567	Soil	2.00564	4.77678e-12
k__Bacteria|p__Proteobacteria|c__Alphaproteobacteria|o__Sphingomonadales|f__Sphingomonadaceae|g__Kaistobacter	2.52377	Soil	2.2255	2.23923e-11
k__Bacteria|p__Proteobacteria|c__Deltaproteobacteria	2.64582	Soil	2.33026	1.39429e-08
k__Bacteria|p__Proteobacteria|c__Gammaproteobacteria	3.51241	Stem	3.15119	3.12946e-07
k__Bacteria|p__Proteobacteria|c__Gammaproteobacteria|o__Pseudomonadales	3.37281	Stem	3.0715	2.65322e-09
k__Bacteria|p__Proteobacteria|c__Gammaproteobacteria|o__Pseudomonadales|f__Pseudomonadaceae	3.37085	Stem	3.06944	2.7607e-09
k__Bacteria|p__Proteobacteria|c__Gammaproteobacteria|o__Pseudomonadales|f__Pseudomonadaceae|g__Pseudomonas	3.36853	Stem	3.06818	3.27924e-09
k__Bacteria	4			-
k__Bacteria|p___Thermi_|c__Deinococci|o__Deinococcales|f__Deinococcaceae	2.52231			-
k__Bacteria|p___Thermi_|c__Deinococci|o__Deinococcales|f__Deinococcaceae|g__Deinococcus	2.52222			-
k__Bacteria|p___Thermi_|c__Deinococci|o__Deinococcales|f__Trueperaceae	0.945079			-
k__Bacteria|p___Thermi_|c__Deinococci|o__Deinococcales|f__Trueperaceae|g__Truepera	0.945079			-
k__Bacteria|p__Acidobacteria|c___Chloracidobacteria_	1.19566			4.85987e-10
k__Bacteria|p__Acidobacteria|c__Acidobacteria_5	1.5425			4.34254e-14
k__Bacteria|p__Acidobacteria|c__Acidobacteria_6	1.43767			-
k__Bacteria|p__Acidobacteria|c__Acidobacteriia	1.08666			8.00484e-09
k__Bacteria|p__Acidobacteria|c__Acidobacteriia|o__Acidobacteriales	1.08666			8.00484e-09
k__Bacteria|p__Acidobacteria|c__Acidobacteriia|o__Acidobacteriales|f__Koribacteraceae	1.08642			7.19741e-11
k__Bacteria|p__Acidobacteria|c__Acidobacteriia|o__Acidobacteriales|f__Koribacteraceae|g__CandidatusKoribacter	0.711698			2.06003e-10
k__Bacteria|p__Acidobacteria|c__Holophagae	1.2378			8.98094e-11
k__Bacteria|p__Acidobacteria|c__Holophagae|o__Holophagales	1.2378			8.98094e-11
k__Bacteria|p__Acidobacteria|c__Holophagae|o__Holophagales|f__Holophagaceae	1.2378			8.98094e-11
k__Bacteria|p__Acidobacteria|c__Solibacteres	1.92007			1.3969e-11
k__Bacteria|p__Acidobacteria|c__Solibacteres|o__Solibacterales	1.91209			1.43084e-11
k__Bacteria|p__Acidobacteria|c__Solibacteres|o__Solibacterales|f__Solibacteraceae	0.906376			2.07633e-09
k__Bacteria|p__Acidobacteria|c__Solibacteres|o__Solibacterales|f__Solibacteraceae|g__CandidatusSolibacter	0.906376			9.32605e-12
k__Bacteria|p__Actinobacteria|c__Acidimicrobiia|o__Acidimicrobiales|f__Iamiaceae	1.79535			2.52658e-12
k__Bacteria|p__Actinobacteria|c__Acidimicrobiia|o__Acidimicrobiales|f__Iamiaceae|g__Iamia	1.77225			3.1732e-12
k__Bacteria|p__Actinobacteria|c__Actinobacteria|o__Actinomycetales|f__Actinomycetaceae|g__Actinomyces	2.32702			1.63046e-05
k__Bacteria|p__Actinobacteria|c__Actinobacteria|o__Actinomycetales|f__Actinospicaceae	1.20847			-
k__Bacteria|p__Actinobacteria|c__Actinobacteria|o__Actinomycetales|f__Actinospicaceae|g__Actinospica	0.516859			-
k__Bacteria|p__Actinobacteria|c__Actinobacteria|o__Actinomycetales|f__Actinosynnemataceae	1.48477			-
k__Bacteria|p__Actinobacteria|c__Actinobacteria|o__Actinomycetales|f__Actinosynnemataceae|g__Lechevalieria	0.711092			-
k__Bacteria|p__Actinobacteria|c__Actinobacteria|o__Actinomycetales|f__Actinosynnemataceae|g__Lentzea	0.838306			-
k__Bacteria|p__Actinobacteria|c__Actinobacteria|o__Actinomycetales|f__Actinosynnemataceae|g__Umezawaea	0			-
k__Bacteria|p__Actinobacteria|c__Actinobacteria|o__Actinomycetales|f__Brevibacteriaceae	1.25705			-
k__Bacteria|p__Actinobacteria|c__Actinobacteria|o__Actinomycetales|f__Brevibacteriaceae|g__Brevibacterium	1.25705			-
k__Bacteria|p__Actinobacteria|c__Actinobacteria|o__Actinomycetales|f__Cellulomonadaceae	1.19151			-
k__Bacteria|p__Actinobacteria|c__Actinobacteria|o__Actinomycetales|f__Cellulomonadaceae|g__Actinotalea	0.46837			2.68678e-05
k__Bacteria|p__Actinobacteria|c__Actinobacteria|o__Actinomycetales|f__Cellulomonadaceae|g__Cellulomonas	1.10328			-
k__Bacteria|p__Actinobacteria|c__Actinobacteria|o__Actinomycetales|f__Corynebacteriaceae	2.14044			1.48419e-10
k__Bacteria|p__Actinobacteria|c__Actinobacteria|o__Actinomycetales|f__Corynebacteriaceae|g__Corynebacterium	2.14044			1.48419e-10
k__Bacteria|p__Actinobacteria|c__Actinobacteria|o__Actinomycetales|f__Cryptosporangiaceae	0.805943			2.96621e-07
k__Bacteria|p__Actinobacteria|c__Actinobacteria|o__Actinomycetales|f__Dermabacteraceae	1.20547			7.46295e-05
k__Bacteria|p__Actinobacteria|c__Actinobacteria|o__Actinomycetales|f__Dermabacteraceae|g__Brachybacterium	1.16248			0.000592914
k__Bacteria|p__Actinobacteria|c__Actinobacteria|o__Actinomycetales|f__Dermacoccaceae	1.05299			-
k__Bacteria|p__Actinobacteria|c__Actinobacteria|o__Actinomycetales|f__Dermacoccaceae|g__Dermacoccus	1.05299			-
k__Bacteria|p__Actinobacteria|c__Actinobacteria|o__Actinomycetales|f__Dietziaceae	1.45064			-
k__Bacteria|p__Actinobacteria|c__Actinobacteria|o__Actinomycetales|f__Dietziaceae|g__Dietzia	1.45064			-
k__Bacteria|p__Actinobacteria|c__Actinobacteria|o__Actinomycetales|f__Frankiaceae	1.57427			-
k__Bacteria|p__Actinobacteria|c__Actinobacteria|o__Actinomycetales|f__Frankiaceae|g__Frankia	1.26189			-
k__Bacteria|p__Actinobacteria|c__Actinobacteria|o__Actinomycetales|f__Geodermatophilaceae	2.00497			5.23366e-06
k__Bacteria|p__Actinobacteria|c__Actinobacteria|o__Actinomycetales|f__Geodermatophilaceae|g__Blastococcus	1.2367			3.02929e-10
k__Bacteria|p__Actinobacteria|c__Actinobacteria|o__Actinomycetales|f__Geodermatophilaceae|g__Geodermatophilus	1.06054			2.42468e-10
k__Bacteria|p__Actinobacteria|c__Actinobacteria|o__Actinomycetales|f__Glycomycetaceae	0.391818			-
k__Bacteria|p__Actinobacteria|c__Actinobacteria|o__Actinomycetales|f__Glycomycetaceae|g__Glycomyces	0.391818			-
k__Bacteria|p__Actinobacteria|c__Actinobacteria|o__Actinomycetales|f__Gordoniaceae	0.744075			0.0239464
k__Bacteria|p__Actinobacteria|c__Actinobacteria|o__Actinomycetales|f__Gordoniaceae|g__Gordonia	0.744075			0.0258913
k__Bacteria|p__Actinobacteria|c__Actinobacteria|o__Actinomycetales|f__Intrasporangiaceae|g__Humihabitans	0.613785			-
k__Bacteria|p__Actinobacteria|c__Actinobacteria|o__Actinomycetales|f__Intrasporangiaceae|g__Intrasporangium	1.19109			-
k__Bacteria|p__Actinobacteria|c__Actinobacteria|o__Actinomycetales|f__Intrasporangiaceae|g__Knoellia	1.2772			1.58927e-10
k__Bacteria|p__Actinobacteria|c__Actinobacteria|o__Actinomycetales|f__Intrasporangiaceae|g__Phycicoccus	1.57435			-
k__Bacteria|p__Actinobacteria|c__Actinobacteria|o__Actinomycetales|f__Intrasporangiaceae|g__Terracoccus	1.39774			5.2703e-11
k__Bacteria|p__Actinobacteria|c__Actinobacteria|o__Actinomycetales|f__Kineosporiaceae	2.69421			-
k__Bacteria|p__Actinobacteria|c__Actinobacteria|o__Actinomycetales|f__Kineosporiaceae|g__Kineococcus	1.46331			4.26842e-08
k__Bacteria|p__Actinobacteria|c__Actinobacteria|o__Actinomycetales|f__Microbacteriaceae|g__Agrococcus	0.497645			0.0284009
k__Bacteria|p__Actinobacteria|c__Actinobacteria|o__Actinomycetales|f__Microbacteriaceae|g__Agromyces	2.24077			-
k__Bacteria|p__Actinobacteria|c__Actinobacteria|o__Actinomycetales|f__Microbacteriaceae|g__Cryocola	1.11857			-
k__Bacteria|p__Actinobacteria|c__Actinobacteria|o__Actinomycetales|f__Microbacteriaceae|g__Curtobacterium	1.26385			0.000524299
k__Bacteria|p__Actinobacteria|c__Actinobacteria|o__Actinomycetales|f__Microbacteriaceae|g__Leucobacter	1.45363			1.52685e-06
k__Bacteria|p__Actinobacteria|c__Actinobacteria|o__Actinomycetales|f__Microbacteriaceae|g__Microbacterium	2.15467			6.41588e-09
k__Bacteria|p__Actinobacteria|c__Actinobacteria|o__Actinomycetales|f__Microbacteriaceae|g__Rathayibacter	2.13412			1.20116e-05
k__Bacteria|p__Actinobacteria|c__Actinobacteria|o__Actinomycetales|f__Microbacteriaceae|g__Salinibacterium	0.810764			-
k__Bacteria|p__Actinobacteria|c__Actinobacteria|o__Actinomycetales|f__Micrococcaceae|g__Acaricomes	1.27545			-
k__Bacteria|p__Actinobacteria|c__Actinobacteria|o__Actinomycetales|f__Micrococcaceae|g__Kocuria	1.23973			-
k__Bacteria|p__Actinobacteria|c__Actinobacteria|o__Actinomycetales|f__Micrococcaceae|g__Microbispora	0.850071			-
k__Bacteria|p__Actinobacteria|c__Actinobacteria|o__Actinomycetales|f__Micrococcaceae|g__Rothia	1.51385			-
k__Bacteria|p__Actinobacteria|c__Actinobacteria|o__Actinomycetales|f__Micromonosporaceae	2.12174			-
k__Bacteria|p__Actinobacteria|c__Actinobacteria|o__Actinomycetales|f__Micromonosporaceae|g__Actinoplanes	1.56827			-
k__Bacteria|p__Actinobacteria|c__Actinobacteria|o__Actinomycetales|f__Micromonosporaceae|g__Catellatospora	1.38091			5.06143e-12
k__Bacteria|p__Actinobacteria|c__Actinobacteria|o__Actinomycetales|f__Micromonosporaceae|g__Couchioplanes	1.00172			1.38514e-06
k__Bacteria|p__Actinobacteria|c__Actinobacteria|o__Actinomycetales|f__Micromonosporaceae|g__Dactylosporangium	0.673859			1.08369e-08
k__Bacteria|p__Actinobacteria|c__Actinobacteria|o__Actinomycetales|f__Micromonosporaceae|g__Micromonospora	1.38603			-
k__Bacteria|p__Actinobacteria|c__Actinobacteria|o__Actinomycetales|f__Micromonosporaceae|g__Pilimelia	1.6546			2.72308e-09
k__Bacteria|p__Actinobacteria|c__Actinobacteria|o__Actinomycetales|f__Micromonosporaceae|g__Solwaraspora	0.520924			-
k__Bacteria|p__Actinobacteria|c__Actinobacteria|o__Actinomycetales|f__Micromonosporaceae|g__Verrucosispora	0.420509			-
k__Bacteria|p__Actinobacteria|c__Actinobacteria|o__Actinomycetales|f__Micromonosporaceae|g__Virgisporangium	0.934483			6.1991e-13
k__Bacteria|p__Actinobacteria|c__Actinobacteria|o__Actinomycetales|f__Mycobacteriaceae	2.24109			2.12001e-10
k__Bacteria|p__Actinobacteria|c__Actinobacteria|o__Actinomycetales|f__Mycobacteriaceae|g__Mycobacterium	2.24109			2.12001e-10
k__Bacteria|p__Actinobacteria|c__Actinobacteria|o__Actinomycetales|f__Nakamurellaceae	0.425504			-
k__Bacteria|p__Actinobacteria|c__Actinobacteria|o__Actinomycetales|f__Nocardiaceae	2.28333			8.12786e-07
k__Bacteria|p__Actinobacteria|c__Actinobacteria|o__Actinomycetales|f__Nocardiaceae|g__Nocardia	1.10483			-
k__Bacteria|p__Actinobacteria|c__Actinobacteria|o__Actinomycetales|f__Nocardiaceae|g__Rhodococcus	2.27336			8.73965e-08
k__Bacteria|p__Actinobacteria|c__Actinobacteria|o__Actinomycetales|f__Nocardioidaceae|g__Kribbella	1.53854			-
k__Bacteria|p__Actinobacteria|c__Actinobacteria|o__Actinomycetales|f__Nocardioidaceae|g__Marmoricola	1.32933			-
k__Bacteria|p__Actinobacteria|c__Actinobacteria|o__Actinomycetales|f__Nocardioidaceae|g__Pimelobacter	1.73526			6.15972e-10
k__Bacteria|p__Actinobacteria|c__Actinobacteria|o__Actinomycetales|f__Promicromonosporaceae	1.86893			7.59852e-07
k__Bacteria|p__Actinobacteria|c__Actinobacteria|o__Actinomycetales|f__Promicromonosporaceae|g__Cellulosimicrobium	1.80498			1.02993e-07
k__Bacteria|p__Actinobacteria|c__Actinobacteria|o__Actinomycetales|f__Promicromonosporaceae|g__Promicromonospora	0.826791			-
k__Bacteria|p__Actinobacteria|c__Actinobacteria|o__Actinomycetales|f__Promicromonosporaceae|g__Xylanimicrobium	0.800321			-
k__Bacteria|p__Actinobacteria|c__Actinobacteria|o__Actinomycetales|f__Propionibacteriaceae	1.94949			3.83504e-10
k__Bacteria|p__Actinobacteria|c__Actinobacteria|o__Actinomycetales|f__Propionibacteriaceae|g__Microlunatus	0.753386			4.1726e-10
k__Bacteria|p__Actinobacteria|c__Actinobacteria|o__Actinomycetales|f__Propionibacteriaceae|g__Propionibacterium	1.93741			5.81682e-13
k__Bacteria|p__Actinobacteria|c__Actinobacteria|o__Actinomycetales|f__Pseudonocardiaceae	2.06135			2.23827e-05
k__Bacteria|p__Actinobacteria|c__Actinobacteria|o__Actinomycetales|f__Pseudonocardiaceae|g__Actinomycetospora	0.714154			-
k__Bacteria|p__Actinobacteria|c__Actinobacteria|o__Actinomycetales|f__Pseudonocardiaceae|g__Amycolatopsis	1.28533			-
k__Bacteria|p__Actinobacteria|c__Actinobacteria|o__Actinomycetales|f__Pseudonocardiaceae|g__Pseudonocardia	2.00029			2.1119e-06
k__Bacteria|p__Actinobacteria|c__Actinobacteria|o__Actinomycetales|f__Sporichthyaceae	0.956516			-
k__Bacteria|p__Actinobacteria|c__Actinobacteria|o__Actinomycetales|f__Streptosporangiaceae	1.53324			2.60365e-09
k__Bacteria|p__Actinobacteria|c__Actinobacteria|o__Actinomycetales|f__Streptosporangiaceae|g__Nonomuraea	1.37636			1.89597e-11
k__Bacteria|p__Actinobacteria|c__Actinobacteria|o__Actinomycetales|f__Streptosporangiaceae|g__Sphaerisporangium	0.55615			2.54039e-07
k__Bacteria|p__Actinobacteria|c__Actinobacteria|o__Actinomycetales|f__Thermomonosporaceae	0.778123			0.00045942
k__Bacteria|p__Actinobacteria|c__Actinobacteria|o__Micrococcales	0.610449			1.24676e-11
k__Bacteria|p__Actinobacteria|c__Nitriliruptoria	0.705576			1.41228e-12
k__Bacteria|p__Actinobacteria|c__Nitriliruptoria|o__Euzebyales	0.705576			1.41228e-12
k__Bacteria|p__Actinobacteria|c__Nitriliruptoria|o__Euzebyales|f__Euzebyaceae	0.705576			1.41228e-12
k__Bacteria|p__Actinobacteria|c__Nitriliruptoria|o__Euzebyales|f__Euzebyaceae|g__Euzebya	0.705576			1.41228e-12
k__Bacteria|p__Actinobacteria|c__Rubrobacteria	1.73207			1.22782e-11
k__Bacteria|p__Actinobacteria|c__Rubrobacteria|o__Rubrobacterales	1.73207			1.22782e-11
k__Bacteria|p__Actinobacteria|c__Rubrobacteria|o__Rubrobacterales|f__Rubrobacteraceae	1.73207			1.22782e-11
k__Bacteria|p__Actinobacteria|c__Rubrobacteria|o__Rubrobacterales|f__Rubrobacteraceae|g__Rubrobacter	1.54906			5.24546e-12
k__Bacteria|p__Actinobacteria|c__Thermoleophilia|o__Gaiellales|f__Gaiellaceae|g__Gaiella	0.996879			-
k__Bacteria|p__Actinobacteria|c__Thermoleophilia|o__Solirubrobacterales|f__Conexibacteraceae	0.72015			-
k__Bacteria|p__Actinobacteria|c__Thermoleophilia|o__Solirubrobacterales|f__Patulibacteraceae	0.78881			0.000302987
k__Bacteria|p__Actinobacteria|c__Thermoleophilia|o__Solirubrobacterales|f__Solirubrobacteraceae	2.13096			2.09089e-11
k__Bacteria|p__Actinobacteria|c__Thermoleophilia|o__Solirubrobacterales|f__Solirubrobacteraceae|g__Solirubrobacter	1.04762			6.29636e-12
k__Bacteria|p__Armatimonadetes	0.932425			1.23899e-11
k__Bacteria|p__Armatimonadetes|c___Fimbriimonadia_	0.738892			2.17639e-11
k__Bacteria|p__Armatimonadetes|c___Fimbriimonadia_|o___Fimbriimonadales_	0.738892			2.17639e-11
k__Bacteria|p__Armatimonadetes|c___Fimbriimonadia_|o___Fimbriimonadales_|f___Fimbriimonadaceae_	0.734328			2.37686e-11
k__Bacteria|p__Armatimonadetes|c___Fimbriimonadia_|o___Fimbriimonadales_|f___Fimbriimonadaceae_|g__Fimbriimonas	0.536704			3.39165e-10
k__Bacteria|p__Bacteroidetes|c___Rhodothermi_	0.98894			3.05597e-13
k__Bacteria|p__Bacteroidetes|c___Rhodothermi_|o___Rhodothermales_	0.98894			3.05597e-13
k__Bacteria|p__Bacteroidetes|c___Rhodothermi_|o___Rhodothermales_|f__Rhodothermaceae	0.98894			3.05597e-13
k__Bacteria|p__Bacteroidetes|c___Rhodothermi_|o___Rhodothermales_|f__Rhodothermaceae|g__Rubricoccus	0.9501			2.6023e-14
k__Bacteria|p__Bacteroidetes|c___Saprospirae_	1.56287			-
k__Bacteria|p__Bacteroidetes|c___Saprospirae_|o___Saprospirales_	1.56287			-
k__Bacteria|p__Bacteroidetes|c___Saprospirae_|o___Saprospirales_|f__Chitinophagaceae	0.940306			-
k__Bacteria|p__Bacteroidetes|c___Saprospirae_|o___Saprospirales_|f__Saprospiraceae	1.4385			-
k__Bacteria|p__Bacteroidetes|c__Bacteroidia	1.20281			0.000410175
k__Bacteria|p__Bacteroidetes|c__Bacteroidia|o__Bacteroidales	1.20281			0.000410175
k__Bacteria|p__Bacteroidetes|c__Cytophagia	1.68882			5.66746e-09
k__Bacteria|p__Bacteroidetes|c__Cytophagia|o__Cytophagales	1.68882			5.66746e-09
k__Bacteria|p__Bacteroidetes|c__Cytophagia|o__Cytophagales|f__Cytophagaceae	1.68845			2.61194e-09
k__Bacteria|p__Bacteroidetes|c__Cytophagia|o__Cytophagales|f__Cytophagaceae|g__Adhaeribacter	1.30805			1.67941e-12
k__Bacteria|p__Bacteroidetes|c__Flavobacteriia|o__Flavobacteriales|f___Weeksellaceae_|g__Elizabethkingia	0			-
k__Bacteria|p__Bacteroidetes|c__Flavobacteriia|o__Flavobacteriales|f___Weeksellaceae_|g__Wautersiella	1.22351			-
k__Bacteria|p__Bacteroidetes|c__Flavobacteriia|o__Flavobacteriales|f__Flavobacteriaceae	1.334			0.000164943
k__Bacteria|p__Bacteroidetes|c__Flavobacteriia|o__Flavobacteriales|f__Flavobacteriaceae|g__Flavobacterium	1.11313			-
k__Bacteria|p__Bacteroidetes|c__Sphingobacteriia	1.9467			-
k__Bacteria|p__Bacteroidetes|c__Sphingobacteriia|o__Sphingobacteriales	1.9467			-
k__Bacteria|p__Bacteroidetes|c__Sphingobacteriia|o__Sphingobacteriales|f__Sphingobacteriaceae	1.93966			7.691e-07
k__Bacteria|p__Bacteroidetes|c__Sphingobacteriia|o__Sphingobacteriales|f__Sphingobacteriaceae|g__Sphingobacterium	1.93924			7.4237e-07
k__Bacteria|p__Chlamydiae	0.821551			-
k__Bacteria|p__Chlamydiae|c__Chlamydiia	0.821551			-
k__Bacteria|p__Chlamydiae|c__Chlamydiia|o__Chlamydiales	0.785892			-
k__Bacteria|p__Chlamydiae|c__Chlamydiia|o__Chlamydiales|f__Parachlamydiaceae	0.449681			1.38184e-07
k__Bacteria|p__Chlorobi	0.849994			8.69151e-11
k__Bacteria|p__Chloroflexi|c__Anaerolineae	1.17866			5.33896e-13
k__Bacteria|p__Chloroflexi|c__Anaerolineae|o__Ardenscatenales	1.11986			2.65848e-13
k__Bacteria|p__Chloroflexi|c__Anaerolineae|o__Ardenscatenales|f__Ardenscatenaceae	1.11986			2.65848e-13
k__Bacteria|p__Chloroflexi|c__Anaerolineae|o__Ardenscatenales|f__Ardenscatenaceae|g__Ardenscatena	1.11986			2.65848e-13
k__Bacteria|p__Chloroflexi|c__Chloroflexi|o___Roseiflexales_	2.3112			-
k__Bacteria|p__Chloroflexi|c__Chloroflexi|o___Roseiflexales_|f___Kouleothrixaceae_	1.88164			-
k__Bacteria|p__Chloroflexi|c__Chloroflexi|o__Chloroflexales	2.06852			-
k__Bacteria|p__Chloroflexi|c__Chloroflexi|o__Chloroflexales|f__Chloroflexaceae	1.76594			-
k__Bacteria|p__Chloroflexi|c__Chloroflexi|o__Chloroflexales|f__Chloroflexaceae|g__Chloronema	1.74081			-
k__Bacteria|p__Chloroflexi|c__Chloroflexi|o__Chloroflexales|f__Oscillochloridaceae	0.893964			-
k__Bacteria|p__Chloroflexi|c__Chloroflexi|o__Chloroflexales|f__Oscillochloridaceae|g__Oscillochloris	0.893964			-
k__Bacteria|p__Chloroflexi|c__Chloroflexi|o__Herpetosiphonales	1.05335			2.66157e-07
k__Bacteria|p__Chloroflexi|c__Thermomicrobia	0.813637			-
k__Bacteria|p__Cyanobacteria	0.631929			-
k__Bacteria|p__Elusimicrobia	0.454054			2.37102e-06
k__Bacteria|p__Elusimicrobia|c__Elusimicrobia	0.449226			6.76218e-07
k__Bacteria|p__Firmicutes|c__Bacilli|o__Bacillales|f___Exiguobacteraceae_	2.16321			4.08157e-08
k__Bacteria|p__Firmicutes|c__Bacilli|o__Bacillales|f___Exiguobacteraceae_|g__Exiguobacterium	2.16315			3.84225e-08
k__Bacteria|p__Firmicutes|c__Bacilli|o__Bacillales|f__Alicyclobacillaceae	0.982448			1.58968e-08
k__Bacteria|p__Firmicutes|c__Bacilli|o__Bacillales|f__Alicyclobacillaceae|g__Alicyclobacillus	0.982143			8.08528e-09
k__Bacteria|p__Firmicutes|c__Bacilli|o__Bacillales|f__Bacillaceae|g__Terribacillus	0.565677			1.69291e-07
k__Bacteria|p__Firmicutes|c__Bacilli|o__Bacillales|f__Paenibacillaceae	1.57343			-
k__Bacteria|p__Firmicutes|c__Bacilli|o__Bacillales|f__Paenibacillaceae|g__Cohnella	0.93579			-
k__Bacteria|p__Firmicutes|c__Bacilli|o__Bacillales|f__Paenibacillaceae|g__Paenibacillus	1.48447			-
k__Bacteria|p__Firmicutes|c__Bacilli|o__Bacillales|f__Planococcaceae	1.49265			0.000139086
k__Bacteria|p__Firmicutes|c__Bacilli|o__Bacillales|f__Planococcaceae|g__Sporosarcina	0.796528			0.000124334
k__Bacteria|p__Firmicutes|c__Bacilli|o__Bacillales|f__Staphylococcaceae	1.38913			6.31501e-08
k__Bacteria|p__Firmicutes|c__Bacilli|o__Bacillales|f__Staphylococcaceae|g__Staphylococcus	1.38913			6.31501e-08
k__Bacteria|p__Firmicutes|c__Bacilli|o__Bacillales|f__Thermoactinomycetaceae	0.798573			-
k__Bacteria|p__Firmicutes|c__Bacilli|o__Bacillales|f__Thermoactinomycetaceae|g__Shimazuella	0.672227			2.71735e-07
k__Bacteria|p__Firmicutes|c__Bacilli|o__Lactobacillales	1.99091			4.25229e-07
k__Bacteria|p__Firmicutes|c__Bacilli|o__Lactobacillales|f__Aerococcaceae	1.41412			-
k__Bacteria|p__Firmicutes|c__Bacilli|o__Lactobacillales|f__Aerococcaceae|g__Aerococcus	1.39803			-
k__Bacteria|p__Firmicutes|c__Bacilli|o__Lactobacillales|f__Aerococcaceae|g__Alloiococcus	0.812437			-
k__Bacteria|p__Firmicutes|c__Bacilli|o__Lactobacillales|f__Streptococcaceae	1.83015			0.00363339
k__Bacteria|p__Firmicutes|c__Bacilli|o__Lactobacillales|f__Streptococcaceae|g__Streptococcus	1.83015			-
k__Bacteria|p__Firmicutes|c__Clostridia	1.23515			-
k__Bacteria|p__Firmicutes|c__Clostridia|o__Clostridiales	1.23515			-
k__Bacteria|p__Firmicutes|c__Clostridia|o__Clostridiales|f__Clostridiaceae	0.772486			-
k__Bacteria|p__Firmicutes|c__Clostridia|o__Clostridiales|f__Clostridiaceae|g__Clostridium	0.699013			-
k__Bacteria|p__Firmicutes|c__Clostridia|o__Clostridiales|f__Peptostreptococcaceae	0.772355			-
k__Bacteria|p__Firmicutes|c__Clostridia|o__Clostridiales|f__Peptostreptococcaceae|g__Tepidibacter	0.772355			-
k__Bacteria|p__Gemmatimonadetes|c__Gemm_1	2.03524			2.36152e-12
k__Bacteria|p__Gemmatimonadetes|c__Gemm_2	0.810336			6.85524e-13
k__Bacteria|p__Gemmatimonadetes|c__Gemm_3	1.36342			1.66049e-11
k__Bacteria|p__Gemmatimonadetes|c__Gemm_5	1.20398			1.788e-11
k__Bacteria|p__Gemmatimonadetes|c__Gemmatimonadetes	2.01809			1.1967e-10
k__Bacteria|p__Gemmatimonadetes|c__Gemmatimonadetes|o__Gemmatimonadales	1.11079			-
k__Bacteria|p__Nitrospirae	1.92307			1.46488e-11
k__Bacteria|p__Nitrospirae|c__Nitrospira	1.92307			1.46488e-11
k__Bacteria|p__Nitrospirae|c__Nitrospira|o__Nitrospirales	1.92307			1.46488e-11
k__Bacteria|p__Nitrospirae|c__Nitrospira|o__Nitrospirales|f__Nitrospiraceae	1.89472			6.8187e-12
k__Bacteria|p__Nitrospirae|c__Nitrospira|o__Nitrospirales|f__Nitrospiraceae|g__Nitrospira	1.88584			6.37031e-12
k__Bacteria|p__Planctomycetes	1.92239			2.18334e-12
k__Bacteria|p__Planctomycetes|c__Phycisphaerae	1.75563			1.887e-12
k__Bacteria|p__Planctomycetes|c__Phycisphaerae|o__Phycisphaerales	1.74714			1.11705e-12
k__Bacteria|p__Planctomycetes|c__Planctomycetia	0.957844			6.17587e-12
k__Bacteria|p__Planctomycetes|c__Planctomycetia|o__Pirellulales	0.946821			7.18545e-13
k__Bacteria|p__Planctomycetes|c__Planctomycetia|o__Pirellulales|f__Pirellulaceae	0.946821			7.18545e-13
k__Bacteria|p__Proteobacteria|c__Alphaproteobacteria|o__Caulobacterales	2.32679			-
k__Bacteria|p__Proteobacteria|c__Alphaproteobacteria|o__Caulobacterales|f__Caulobacteraceae	2.32674			-
k__Bacteria|p__Proteobacteria|c__Alphaproteobacteria|o__Caulobacterales|f__Caulobacteraceae|g__Asticcacaulis	0.779649			-
k__Bacteria|p__Proteobacteria|c__Alphaproteobacteria|o__Caulobacterales|f__Caulobacteraceae|g__Caulobacter	1.30668			-
k__Bacteria|p__Proteobacteria|c__Alphaproteobacteria|o__Caulobacterales|f__Caulobacteraceae|g__Mycoplana	0.402541			-
k__Bacteria|p__Proteobacteria|c__Alphaproteobacteria|o__Caulobacterales|f__Caulobacteraceae|g__Phenylobacterium	1.16289			1.5363e-09
k__Bacteria|p__Proteobacteria|c__Alphaproteobacteria|o__Rhizobiales|f__Beijerinckiaceae	0.598727			-
k__Bacteria|p__Proteobacteria|c__Alphaproteobacteria|o__Rhizobiales|f__Bradyrhizobiaceae|g__Afipia	1.68903			-
k__Bacteria|p__Proteobacteria|c__Alphaproteobacteria|o__Rhizobiales|f__Bradyrhizobiaceae|g__Balneimonas	1.64218			7.37478e-12
k__Bacteria|p__Proteobacteria|c__Alphaproteobacteria|o__Rhizobiales|f__Bradyrhizobiaceae|g__Bradyrhizobium	1.57463			2.31314e-06
k__Bacteria|p__Proteobacteria|c__Alphaproteobacteria|o__Rhizobiales|f__Brucellaceae	1.94254			1.85933e-09
k__Bacteria|p__Proteobacteria|c__Alphaproteobacteria|o__Rhizobiales|f__Brucellaceae|g__Ochrobactrum	1.94254			1.83553e-09
k__Bacteria|p__Proteobacteria|c__Alphaproteobacteria|o__Rhizobiales|f__Hyphomicrobiaceae|g__Devosia	1.73793			-
k__Bacteria|p__Proteobacteria|c__Alphaproteobacteria|o__Rhizobiales|f__Hyphomicrobiaceae|g__Hyphomicrobium	1.61137			5.02873e-12
k__Bacteria|p__Proteobacteria|c__Alphaproteobacteria|o__Rhizobiales|f__Hyphomicrobiaceae|g__Pedomicrobium	1.26307			7.54487e-10
k__Bacteria|p__Proteobacteria|c__Alphaproteobacteria|o__Rhizobiales|f__Hyphomicrobiaceae|g__Rhodoplanes	2.23889			6.11666e-12
k__Bacteria|p__Proteobacteria|c__Alphaproteobacteria|o__Rhizobiales|f__Methylocystaceae	1.26319			5.25028e-08
k__Bacteria|p__Proteobacteria|c__Alphaproteobacteria|o__Rhizobiales|f__Methylocystaceae|g__Pleomorphomonas	1.25472			1.21662e-12
k__Bacteria|p__Proteobacteria|c__Alphaproteobacteria|o__Rhizobiales|f__Phyllobacteriaceae	1.87545			-
k__Bacteria|p__Proteobacteria|c__Alphaproteobacteria|o__Rhizobiales|f__Phyllobacteriaceae|g__Mesorhizobium	1.7986			-
k__Bacteria|p__Proteobacteria|c__Alphaproteobacteria|o__Rhizobiales|f__Phyllobacteriaceae|g__Phyllobacterium	0.884241			8.71713e-12
k__Bacteria|p__Proteobacteria|c__Alphaproteobacteria|o__Rhizobiales|f__Rhizobiaceae|g__Ensifer	2.26745			-
k__Bacteria|p__Proteobacteria|c__Alphaproteobacteria|o__Rhizobiales|f__Rhizobiaceae|g__Rhizobium	2.67103			-
k__Bacteria|p__Proteobacteria|c__Alphaproteobacteria|o__Rhizobiales|f__Rhizobiaceae|g__Shinella	1.7814			-
k__Bacteria|p__Proteobacteria|c__Alphaproteobacteria|o__Rhizobiales|f__Rhizobiaceae|g__Sinorhizobium	3.01831			-
k__Bacteria|p__Proteobacteria|c__Alphaproteobacteria|o__Rhizobiales|f__Rhodobiaceae	1.48592			1.70949e-14
k__Bacteria|p__Proteobacteria|c__Alphaproteobacteria|o__Rhizobiales|f__Rhodobiaceae|g__Afifella	1.48207			1.70949e-14
k__Bacteria|p__Proteobacteria|c__Alphaproteobacteria|o__Rhizobiales|f__Xanthobacteraceae	0.79359			0.000872189
k__Bacteria|p__Proteobacteria|c__Alphaproteobacteria|o__Rhodobacterales	1.83262			1.34578e-08
k__Bacteria|p__Proteobacteria|c__Alphaproteobacteria|o__Rhodobacterales|f__Hyphomonadaceae	1.51315			6.85864e-13
k__Bacteria|p__Proteobacteria|c__Alphaproteobacteria|o__Rhodobacterales|f__Rhodobacteraceae	1.72972			-
k__Bacteria|p__Proteobacteria|c__Alphaproteobacteria|o__Rhodobacterales|f__Rhodobacteraceae|g__Amaricoccus	1.37477			8.20607e-09
k__Bacteria|p__Proteobacteria|c__Alphaproteobacteria|o__Rhodobacterales|f__Rhodobacteraceae|g__Paracoccus	1.67087			-
k__Bacteria|p__Proteobacteria|c__Alphaproteobacteria|o__Rhodobacterales|f__Rhodobacteraceae|g__Rubellimicrobium	1.02666			-
k__Bacteria|p__Proteobacteria|c__Alphaproteobacteria|o__Rhodospirillales|f__Acetobacteraceae	1.33774			-
k__Bacteria|p__Proteobacteria|c__Alphaproteobacteria|o__Rhodospirillales|f__Acetobacteraceae|g__Roseomonas	1.27516			-
k__Bacteria|p__Proteobacteria|c__Alphaproteobacteria|o__Rhodospirillales|f__Rhodospirillaceae|g__Dongia	0.732749			-
k__Bacteria|p__Proteobacteria|c__Alphaproteobacteria|o__Rhodospirillales|f__Rhodospirillaceae|g__Enhydrobacter	1.05987			-
k__Bacteria|p__Proteobacteria|c__Alphaproteobacteria|o__Rhodospirillales|f__Rhodospirillaceae|g__Inquilinus	0.653285			-
k__Bacteria|p__Proteobacteria|c__Alphaproteobacteria|o__Rhodospirillales|f__Rhodospirillaceae|g__Phaeospirillum	1.0436			1.04348e-07
k__Bacteria|p__Proteobacteria|c__Alphaproteobacteria|o__Rhodospirillales|f__Rhodospirillaceae|g__Reyranella	1.4215			-
k__Bacteria|p__Proteobacteria|c__Alphaproteobacteria|o__Rhodospirillales|f__Rhodospirillaceae|g__Skermanella	1.47787			-
k__Bacteria|p__Proteobacteria|c__Alphaproteobacteria|o__Sphingomonadales	2.69922			-
k__Bacteria|p__Proteobacteria|c__Alphaproteobacteria|o__Sphingomonadales|f__Erythrobacteraceae	1.18477			1.81496e-08
k__Bacteria|p__Proteobacteria|c__Alphaproteobacteria|o__Sphingomonadales|f__Sphingomonadaceae	2.69711			-
k__Bacteria|p__Proteobacteria|c__Alphaproteobacteria|o__Sphingomonadales|f__Sphingomonadaceae|g__Novosphingobium	1.87277			2.2199e-08
k__Bacteria|p__Proteobacteria|c__Alphaproteobacteria|o__Sphingomonadales|f__Sphingomonadaceae|g__Sphingobium	1.60346			3.05479e-08
k__Bacteria|p__Proteobacteria|c__Alphaproteobacteria|o__Sphingomonadales|f__Sphingomonadaceae|g__Sphingopyxis	1.4016			-
k__Bacteria|p__Proteobacteria|c__Betaproteobacteria|o__Burkholderiales|f__Alcaligenaceae	1.67312			-
k__Bacteria|p__Proteobacteria|c__Betaproteobacteria|o__Burkholderiales|f__Alcaligenaceae|g__Achromobacter	1.10726			0.000518521
k__Bacteria|p__Proteobacteria|c__Betaproteobacteria|o__Burkholderiales|f__Burkholderiaceae|g__	0.440129			2.93468e-07
k__Bacteria|p__Proteobacteria|c__Betaproteobacteria|o__Burkholderiales|f__Burkholderiaceae|g__Salinispora	1.80958			1.72763e-12
k__Bacteria|p__Proteobacteria|c__Betaproteobacteria|o__Burkholderiales|f__Comamonadaceae|g__	0.8988			-
k__Bacteria|p__Proteobacteria|c__Betaproteobacteria|o__Burkholderiales|f__Comamonadaceae|g__Acidovorax	1.76187			-
k__Bacteria|p__Proteobacteria|c__Betaproteobacteria|o__Burkholderiales|f__Comamonadaceae|g__Azohydromonas	0.879729			-
k__Bacteria|p__Proteobacteria|c__Betaproteobacteria|o__Burkholderiales|f__Comamonadaceae|g__Comamonas	0.881479			-
k__Bacteria|p__Proteobacteria|c__Betaproteobacteria|o__Burkholderiales|f__Comamonadaceae|g__Curvibacter	1.68927			-
k__Bacteria|p__Proteobacteria|c__Betaproteobacteria|o__Burkholderiales|f__Comamonadaceae|g__Delftia	1.22486			0.000407809
k__Bacteria|p__Proteobacteria|c__Betaproteobacteria|o__Burkholderiales|f__Comamonadaceae|g__Hydrogenophaga	1.75486			-
k__Bacteria|p__Proteobacteria|c__Betaproteobacteria|o__Burkholderiales|f__Comamonadaceae|g__Methylibium	1.57332			0.000409623
k__Bacteria|p__Proteobacteria|c__Betaproteobacteria|o__Burkholderiales|f__Comamonadaceae|g__Pelomonas	1.80524			2.27918e-10
k__Bacteria|p__Proteobacteria|c__Betaproteobacteria|o__Burkholderiales|f__Comamonadaceae|g__Pseudorhodoferax	0.819903			1.04345e-09
k__Bacteria|p__Proteobacteria|c__Betaproteobacteria|o__Burkholderiales|f__Comamonadaceae|g__Ramlibacter	1.74661			2.65652e-10
k__Bacteria|p__Proteobacteria|c__Betaproteobacteria|o__Burkholderiales|f__Comamonadaceae|g__Roseateles	2.08506			-
k__Bacteria|p__Proteobacteria|c__Betaproteobacteria|o__Burkholderiales|f__Comamonadaceae|g__Rubrivivax	1.77054			-
k__Bacteria|p__Proteobacteria|c__Betaproteobacteria|o__Burkholderiales|f__Comamonadaceae|g__Variovorax	2.19781			-
k__Bacteria|p__Proteobacteria|c__Betaproteobacteria|o__Burkholderiales|f__Oxalobacteraceae|g__Cupriavidus	1.66811			1.73388e-08
k__Bacteria|p__Proteobacteria|c__Betaproteobacteria|o__Burkholderiales|f__Oxalobacteraceae|g__Herbaspirillum	0.999191			-
k__Bacteria|p__Proteobacteria|c__Betaproteobacteria|o__Burkholderiales|f__Oxalobacteraceae|g__Janthinobacterium	1.27051			-
k__Bacteria|p__Proteobacteria|c__Betaproteobacteria|o__Burkholderiales|f__Oxalobacteraceae|g__Massilia	1.30916			-
k__Bacteria|p__Proteobacteria|c__Betaproteobacteria|o__Methylophilales	1.82124			1.04149e-05
k__Bacteria|p__Proteobacteria|c__Betaproteobacteria|o__Methylophilales|f__Methylophilaceae	1.82124			9.81426e-06
k__Bacteria|p__Proteobacteria|c__Betaproteobacteria|o__Methylophilales|f__Methylophilaceae|g__Methylotenera	1.4116			-
k__Bacteria|p__Proteobacteria|c__Betaproteobacteria|o__Neisseriales	1.22682			-
k__Bacteria|p__Proteobacteria|c__Betaproteobacteria|o__Neisseriales|f__Neisseriaceae	1.22682			-
k__Bacteria|p__Proteobacteria|c__Betaproteobacteria|o__Neisseriales|f__Neisseriaceae|g__Vogesella	1.17284			-
k__Bacteria|p__Proteobacteria|c__Betaproteobacteria|o__Nitrosomonadales	1.01859			2.99915e-11
k__Bacteria|p__Proteobacteria|c__Betaproteobacteria|o__Nitrosomonadales|f__Nitrosomonadaceae	1.01859			2.99915e-11
k__Bacteria|p__Proteobacteria|c__Betaproteobacteria|o__Nitrosomonadales|f__Nitrosomonadaceae|g__Nitrosovibrio	0.995285			1.26721e-12
k__Bacteria|p__Proteobacteria|c__Betaproteobacteria|o__Rhodocyclales	1.57605			0.00158299
k__Bacteria|p__Proteobacteria|c__Betaproteobacteria|o__Rhodocyclales|f__Rhodocyclaceae	1.57605			0.00158299
k__Bacteria|p__Proteobacteria|c__Betaproteobacteria|o__Rhodocyclales|f__Rhodocyclaceae|g__Azoarcus	1.35993			3.00696e-10
k__Bacteria|p__Proteobacteria|c__Betaproteobacteria|o__Rhodocyclales|f__Rhodocyclaceae|g__Hydrogenophilus	1.49165			-
k__Bacteria|p__Proteobacteria|c__Betaproteobacteria|o__Rhodocyclales|f__Rhodocyclaceae|g__Methyloversatilis	1.02345			-
k__Bacteria|p__Proteobacteria|c__Deltaproteobacteria|o___Entotheonellales_	1.62216			1.1679e-13
k__Bacteria|p__Proteobacteria|c__Deltaproteobacteria|o___Entotheonellales_|f___Entotheonellaceae_	1.62216			1.1679e-13
k__Bacteria|p__Proteobacteria|c__Deltaproteobacteria|o___Entotheonellales_|f___Entotheonellaceae_|g__CandidatusEntotheonella	1.05849			1.99105e-15
k__Bacteria|p__Proteobacteria|c__Deltaproteobacteria|o__Bdellovibrionales	1.05751			-
k__Bacteria|p__Proteobacteria|c__Deltaproteobacteria|o__Bdellovibrionales|f__Bacteriovoracaceae	0.879427			3.3731e-05
k__Bacteria|p__Proteobacteria|c__Deltaproteobacteria|o__Bdellovibrionales|f__Bacteriovoracaceae|g__Peredibacter	0.568025			0.000384517
k__Bacteria|p__Proteobacteria|c__Deltaproteobacteria|o__Bdellovibrionales|f__Bdellovibrionaceae	0.903163			-
k__Bacteria|p__Proteobacteria|c__Deltaproteobacteria|o__Bdellovibrionales|f__Bdellovibrionaceae|g__Bdellovibrio	0.903163			-
k__Bacteria|p__Proteobacteria|c__Deltaproteobacteria|o__Desulfuromonadales	1.49658			-
k__Bacteria|p__Proteobacteria|c__Deltaproteobacteria|o__Desulfuromonadales|f__Geobacteraceae	1.35802			-
k__Bacteria|p__Proteobacteria|c__Deltaproteobacteria|o__Desulfuromonadales|f__Geobacteraceae|g__Geobacter	1.35802			-
k__Bacteria|p__Proteobacteria|c__Deltaproteobacteria|o__Desulfuromonadales|f__Pelobacteraceae	0.729449			-
k__Bacteria|p__Proteobacteria|c__Deltaproteobacteria|o__Myxococcales	2.3426			-
k__Bacteria|p__Proteobacteria|c__Deltaproteobacteria|o__Myxococcales|f__Cystobacteraceae	1.36545			4.31222e-11
k__Bacteria|p__Proteobacteria|c__Deltaproteobacteria|o__Myxococcales|f__Cystobacteraceae|g__Cystobacter	0.990945			6.06585e-10
k__Bacteria|p__Proteobacteria|c__Deltaproteobacteria|o__Myxococcales|f__Cystobacterineae	0.3683			5.41955e-05
k__Bacteria|p__Proteobacteria|c__Deltaproteobacteria|o__Myxococcales|f__Haliangiaceae	1.13323			1.54836e-09
k__Bacteria|p__Proteobacteria|c__Deltaproteobacteria|o__Myxococcales|f__Myxococcaceae	1.41246			3.59855e-11
k__Bacteria|p__Proteobacteria|c__Deltaproteobacteria|o__Myxococcales|f__Myxococcaceae|g__Anaeromyxobacter	0.89299			-
k__Bacteria|p__Proteobacteria|c__Deltaproteobacteria|o__Myxococcales|f__Myxococcaceae|g__Myxococcus	0.609896			1.62993e-10
k__Bacteria|p__Proteobacteria|c__Deltaproteobacteria|o__Myxococcales|f__Nannocystaceae	1.23657			6.50008e-11
k__Bacteria|p__Proteobacteria|c__Deltaproteobacteria|o__Myxococcales|f__Nannocystaceae|g__Nannocystis	1.23657			-
k__Bacteria|p__Proteobacteria|c__Deltaproteobacteria|o__Myxococcales|f__Nannocystaceae|g__Plesiocystis	1.14795			8.90716e-12
k__Bacteria|p__Proteobacteria|c__Deltaproteobacteria|o__Myxococcales|f__Polyangiaceae	1.24437			6.86923e-09
k__Bacteria|p__Proteobacteria|c__Deltaproteobacteria|o__Myxococcales|f__Polyangiaceae|g__Sorangium	0.12524			-
k__Bacteria|p__Proteobacteria|c__Deltaproteobacteria|o__Syntrophobacterales	1.9841			1.66274e-10
k__Bacteria|p__Proteobacteria|c__Deltaproteobacteria|o__Syntrophobacterales|f__Syntrophobacteraceae	1.98371			1.45809e-10
k__Bacteria|p__Proteobacteria|c__Gammaproteobacteria|o__Aeromonadales	1.29423			-
k__Bacteria|p__Proteobacteria|c__Gammaproteobacteria|o__Aeromonadales|f__Aeromonadaceae	1.29423			-
k__Bacteria|p__Proteobacteria|c__Gammaproteobacteria|o__Aeromonadales|f__Aeromonadaceae|g__Aeromonas	1.27948			-
k__Bacteria|p__Proteobacteria|c__Gammaproteobacteria|o__Alteromonadales	0.642482			-
k__Bacteria|p__Proteobacteria|c__Gammaproteobacteria|o__Enterobacteriales|f__Enterobacteriaceae|g__CandidatusHamiltonella	1.70669			1.17775e-05
k__Bacteria|p__Proteobacteria|c__Gammaproteobacteria|o__Enterobacteriales|f__Enterobacteriaceae|g__Klebsiella	1.46999			1.91547e-05
k__Bacteria|p__Proteobacteria|c__Gammaproteobacteria|o__Enterobacteriales|f__Enterobacteriaceae|g__Pantoea	1.24635			-
k__Bacteria|p__Proteobacteria|c__Gammaproteobacteria|o__Enterobacteriales|f__Enterobacteriaceae|g__Trabulsiella	0.230373			-
k__Bacteria|p__Proteobacteria|c__Gammaproteobacteria|o__Legionellales	1.07745			-
k__Bacteria|p__Proteobacteria|c__Gammaproteobacteria|o__Legionellales|f__Coxiellaceae	0.858262			-
k__Bacteria|p__Proteobacteria|c__Gammaproteobacteria|o__Oceanospirillales	2.10983			3.53982e-10
k__Bacteria|p__Proteobacteria|c__Gammaproteobacteria|o__Oceanospirillales|f__Halomonadaceae	2.10983			3.53982e-10
k__Bacteria|p__Proteobacteria|c__Gammaproteobacteria|o__Oceanospirillales|f__Halomonadaceae|g__CandidatusPortiera	2.05438			-
k__Bacteria|p__Proteobacteria|c__Gammaproteobacteria|o__Oceanospirillales|f__Halomonadaceae|g__Halomonas	1.18854			-
k__Bacteria|p__Proteobacteria|c__Gammaproteobacteria|o__Pseudomonadales|f__Moraxellaceae	2.05001			-
k__Bacteria|p__Proteobacteria|c__Gammaproteobacteria|o__Pseudomonadales|f__Moraxellaceae|g__Acinetobacter	2.05001			-
k__Bacteria|p__Proteobacteria|c__Gammaproteobacteria|o__Pseudomonadales|f__Pseudomonadaceae|g__Azorhizophilus	1.26774			-
k__Bacteria|p__Proteobacteria|c__Gammaproteobacteria|o__Thiotrichales	1.58021			1.19913e-13
k__Bacteria|p__Proteobacteria|c__Gammaproteobacteria|o__Thiotrichales|f__Piscirickettsiaceae	1.58021			1.19913e-13
k__Bacteria|p__Proteobacteria|c__Gammaproteobacteria|o__Xanthomonadales|f__Sinobacteraceae	2.26857			5.53785e-11
k__Bacteria|p__Proteobacteria|c__Gammaproteobacteria|o__Xanthomonadales|f__Sinobacteraceae|g__Steroidobacter	1.84408			4.57681e-11
k__Bacteria|p__Proteobacteria|c__Gammaproteobacteria|o__Xanthomonadales|f__Xanthomonadaceae|g__Dokdonella	0.605218			0.000463557
k__Bacteria|p__Proteobacteria|c__Gammaproteobacteria|o__Xanthomonadales|f__Xanthomonadaceae|g__Dyella	1.53737			1.57554e-10
k__Bacteria|p__Proteobacteria|c__Gammaproteobacteria|o__Xanthomonadales|f__Xanthomonadaceae|g__Lysobacter	1.73964			-
k__Bacteria|p__Proteobacteria|c__Gammaproteobacteria|o__Xanthomonadales|f__Xanthomonadaceae|g__Pseudoxanthomonas	1.58473			1.68181e-09
k__Bacteria|p__TM6	0.63102			5.59756e-08
k__Bacteria|p__TM7	1.58439			-
k__Bacteria|p__Verrucomicrobia	1.90667			1.59374e-11
k__Bacteria|p__Verrucomicrobia|c___Pedosphaerae_	1.89965			7.93947e-12
k__Bacteria|p__Verrucomicrobia|c___Pedosphaerae_|o___Pedosphaerales_	1.89965			7.93947e-12
k__Bacteria|p__WS3	1.12738			4.42907e-13

## Sheet: Supplementary Table 4
Table S4 The fungal biomarkers categorized by the seven compartment niches are identified by linear discriminant analysis (LDA) effect size analysis.
Taxon	Log10_baseMean	Niche	LDA	padj
k__Fungi|p__Ascomycota|c__Dothideomycetes	3.75256	Leaf	3.38419	2.38341e-08
k__Fungi|p__Ascomycota|c__Dothideomycetes|o__Capnodiales	3.48693	Leaf	3.17256	1.35931e-11
k__Fungi|p__Ascomycota|c__Dothideomycetes|o__Capnodiales|f__Mycosphaerellaceae	3.47278	Leaf	3.15871	9.97121e-12
k__Fungi|p__Ascomycota|c__Dothideomycetes|o__Capnodiales|f__Mycosphaerellaceae|g__Cercospora	3.07239	Leaf	2.77066	1.04401e-10
k__Fungi|p__Ascomycota|c__Dothideomycetes|o__Capnodiales|f__Mycosphaerellaceae|g__Passalora	3.18139	Leaf	2.86652	2.83259e-10
k__Fungi|p__Ascomycota|c__Dothideomycetes|o__Capnodiales|f__Mycosphaerellaceae|g__Pseudocercospora	2.35706	Leaf	2.05369	0.00522759
k__Fungi|p__Ascomycota|c__Dothideomycetes|o__Pleosporales	3.40513	Leaf	2.99753	1.73793e-05
k__Fungi|p__Ascomycota|c__Dothideomycetes|o__Pleosporales|f__Corynesporascaceae	2.67308	Leaf	2.40903	6.38779e-07
k__Fungi|p__Ascomycota|c__Dothideomycetes|o__Pleosporales|f__Corynesporascaceae|g__Corynespora	2.67308	Leaf	2.40908	6.38779e-07
k__Fungi|p__Ascomycota|c__Dothideomycetes|o__Pleosporales|f__Pleosporaceae	3.22894	Leaf	2.88796	4.79664e-10
k__Fungi|p__Ascomycota|c__Dothideomycetes|o__Pleosporales|f__Pleosporaceae|g__Alternaria	3.19309	Leaf	2.85482	8.81508e-10
k__Fungi|p__Ascomycota|c__Sordariomycetes|o__Glomerellales|f__Glomerellaceae	2.62894	Leaf	2.37988	3.79397e-07
k__Fungi|p__Ascomycota|c__Sordariomycetes|o__Glomerellales|f__Glomerellaceae|g__Colletotrichum	2.62894	Leaf	2.38003	2.88823e-07
k__Fungi|p__Basidiomycota	3.36313	Leaf	3.04249	2.21548e-06
k__Fungi|p__Basidiomycota|c__Ustilaginomycetes	2.95582	Leaf	2.63966	9.04508e-09
k__Fungi|p__Basidiomycota|c__Ustilaginomycetes|o__Ustilaginales	2.95582	Leaf	2.63971	8.66491e-09
k__Fungi|p__Basidiomycota|c__Ustilaginomycetes|o__Ustilaginales|f__Ustilaginaceae	2.95582	Leaf	2.63967	8.66491e-09
k__Fungi|p__Basidiomycota|c__Ustilaginomycetes|o__Ustilaginales|f__Ustilaginaceae|g__Moesziomyces	2.89274	Leaf	2.57736	3.76437e-09
k__Fungi|p__Ascomycota|c__Sordariomycetes|o__Glomerellales	3.74045	Pod	3.41265	1.92814e-08
k__Fungi|p__Ascomycota|c__Sordariomycetes|o__Glomerellales|f__Plectosphaerellaceae	3.73939	Pod	3.41146	2.53044e-09
k__Fungi|p__Ascomycota|c__Sordariomycetes|o__Glomerellales|f__Plectosphaerellaceae|g__Gibellulopsis	3.67811	Pod	3.36476	1.01495e-10
k__Fungi|p__Basidiomycota|c__Tremellomycetes	2.87038	Pod	2.54166	9.92063e-10
k__Fungi|p__Basidiomycota|c__Tremellomycetes|o__Tremellales	2.85667	Pod	2.52809	1.16039e-10
k__Fungi|p__Basidiomycota|c__Tremellomycetes|o__Tremellales|f__Bulleribasidiaceae	2.83315	Pod	2.50414	1.27617e-10
k__Fungi|p__Basidiomycota|c__Tremellomycetes|o__Tremellales|f__Bulleribasidiaceae|g__Hannaella	2.80687	Pod	2.47044	2.27146e-10
k__Fungi|p__Ascomycota|c__Sordariomycetes	3.82186	Rhizosphere	3.38094	1.65386e-07
k__Fungi|p__Ascomycota|c__Sordariomycetes|o__Hypocreales	3.64831	Rhizosphere	3.28486	5.78259e-09
k__Fungi|p__Ascomycota|c__Sordariomycetes|o__Hypocreales|f__Bionectriaceae	2.57753	Rhizosphere	2.26191	2.42028e-10
k__Fungi|p__Ascomycota|c__Sordariomycetes|o__Hypocreales|f__Bionectriaceae|g__Clonostachys	2.57537	Rhizosphere	2.2596	2.45499e-10
k__Fungi|p__Ascomycota|c__Sordariomycetes|o__Hypocreales|f__Stachybotryaceae|g__Myrothecium	2.66605	Rhizosphere	2.35951	1.55771e-09
k__Fungi|p__Ascomycota	3.98473	Root	3.01579	2.67593e-07
k__Fungi|p__Ascomycota|c__Dothideomycetes|o__Botryosphaeriales	3.30634	Root	2.93954	1.22775e-05
k__Fungi|p__Ascomycota|c__Dothideomycetes|o__Botryosphaeriales|f__Botryosphaeriaceae	3.30634	Root	2.9403	6.21645e-08
k__Fungi|p__Ascomycota|c__Dothideomycetes|o__Botryosphaeriales|f__Botryosphaeriaceae|g__Macrophomina	3.30634	Root	2.94074	8.41575e-09
k__Fungi|p__Ascomycota|c__Dothideomycetes|o__Pleosporales|f__Morosphaeriaceae	3.01459	Root	2.74486	4.80629e-10
k__Fungi|p__Ascomycota|c__Dothideomycetes|o__Pleosporales|f__Morosphaeriaceae|g__Acrocalymma	3.01459	Root	2.74487	4.80629e-10
k__Fungi|p__Ascomycota|c__Dothideomycetes|o__Pleosporales|f__Phaeosphaeriaceae|g__Setophoma	2.6309	Root	2.32753	3.13952e-05
k__Fungi|p__Ascomycota|c__Sordariomycetes|o__Diaporthales	2.99149	Root	2.74145	0.000387657
k__Fungi|p__Ascomycota|c__Sordariomycetes|o__Diaporthales|f__Diaporthaceae	2.99118	Root	2.74129	0.000386217
k__Fungi|p__Ascomycota|c__Sordariomycetes|o__Diaporthales|f__Diaporthaceae|g__Diaporthe	2.99118	Root	2.74119	0.000429783
k__Fungi|p__Ascomycota|c__Dothideomycetes|o__Capnodiales|f__Cladosporiaceae	2.56566	Seed	2.31463	0.000478548
k__Fungi|p__Ascomycota|c__Dothideomycetes|o__Capnodiales|f__Cladosporiaceae|g__Cladosporium	2.56566	Seed	2.31409	0.00047742
k__Fungi|p__Ascomycota|c__Eurotiomycetes	2.63862	Seed	2.31494	3.17974e-08
k__Fungi|p__Ascomycota|c__Eurotiomycetes|o__Chaetothyriales	2.41591	Seed	2.10322	1.96803e-07
k__Fungi|p__Ascomycota|c__Leotiomycetes	2.97316	Seed	2.65551	3.39699e-07
k__Fungi|p__Ascomycota|c__Leotiomycetes|o__Helotiales	2.97032	Seed	2.65283	5.01298e-07
k__Fungi|p__Ascomycota|c__Leotiomycetes|o__Helotiales|f__Myxotrichaceae	2.94485	Seed	2.63045	9.94765e-07
k__Fungi|p__Ascomycota|c__Leotiomycetes|o__Helotiales|f__Myxotrichaceae|g__Oidiodendron	2.94485	Seed	2.63045	9.94765e-07
k__Fungi|p__Ascomycota|c__Pezizomycetes	2.68626	Soil	2.39379	3.00486e-10
k__Fungi|p__Ascomycota|c__Pezizomycetes|o__Pezizales	2.68626	Soil	2.39379	3.00486e-10
k__Fungi|p__Ascomycota|c__Pezizomycetes|o__Pezizales|f__Pyronemataceae	2.62875	Soil	2.3387	2.79499e-11
k__Fungi|p__Ascomycota|c__Pezizomycetes|o__Pezizales|f__Pyronemataceae|g__Scutellinia	2.58096	Soil	2.29016	2.04579e-10
k__Fungi|p__Ascomycota|c__Sordariomycetes|o__Hypocreales|f__Hypocreales_fam_Incertae_sedis|g__Solheimia	2.41876	Soil	2.11426	8.26857e-10
k__Fungi|p__Ascomycota|c__Sordariomycetes|o__Sordariales	3.40733	Soil	3.10236	7.17183e-11
k__Fungi|p__Ascomycota|c__Sordariomycetes|o__Sordariales|f__Chaetomiaceae	3.29832	Soil	2.99841	6.34494e-11
k__Fungi|p__Ascomycota|c__Sordariomycetes|o__Sordariales|f__Chaetomiaceae|g__Zopfiella	3.02006	Soil	2.71263	3.31766e-10
k__Fungi|p__Basidiomycota|c__Agaricomycetes	2.66366	Soil	2.33785	0.000995111
k__Fungi|p__Mortierellomycota	2.69151	Soil	2.40393	4.70543e-10
k__Fungi|p__Mortierellomycota|c__Mortierellomycetes	2.69151	Soil	2.40394	4.70543e-10
k__Fungi|p__Mortierellomycota|c__Mortierellomycetes|o__Mortierellales	2.69151	Soil	2.40395	4.70543e-10
k__Fungi|p__Mortierellomycota|c__Mortierellomycetes|o__Mortierellales|f__Mortierellaceae	2.69151	Soil	2.40395	4.40409e-10
k__Fungi|p__Mortierellomycota|c__Mortierellomycetes|o__Mortierellales|f__Mortierellaceae|g__Mortierella	2.69151	Soil	2.40395	4.40409e-10
k__Fungi	4			-
k__Fungi|p__Ascomycota|c__Dothideomycetes|o__Botryosphaeriales|f__Phyllostictaceae	1.56611			-
k__Fungi|p__Ascomycota|c__Dothideomycetes|o__Botryosphaeriales|f__Phyllostictaceae|g__Phyllosticta	1.56611			-
k__Fungi|p__Ascomycota|c__Dothideomycetes|o__Capnodiales|f__Teratosphaeriaceae	1.57834			-
k__Fungi|p__Ascomycota|c__Dothideomycetes|o__Capnodiales|f__Teratosphaeriaceae|g__Eupenidiella	1.57834			-
k__Fungi|p__Ascomycota|c__Dothideomycetes|o__Dothideales	1.67659			-
k__Fungi|p__Ascomycota|c__Dothideomycetes|o__Dothideales|f__Aureobasidiaceae	1.67659			-
k__Fungi|p__Ascomycota|c__Dothideomycetes|o__Dothideales|f__Aureobasidiaceae|g__Aureobasidium	1.67659			-
k__Fungi|p__Ascomycota|c__Dothideomycetes|o__Dothideomycetes_ord_Incertae_sedis	0			2.54509e-07
k__Fungi|p__Ascomycota|c__Dothideomycetes|o__Dothideomycetes_ord_Incertae_sedis|f__Eremomycetaceae	0			2.54509e-07
k__Fungi|p__Ascomycota|c__Dothideomycetes|o__Dothideomycetes_ord_Incertae_sedis|f__Eremomycetaceae|g__Arthrographis	0			2.54509e-07
k__Fungi|p__Ascomycota|c__Dothideomycetes|o__Minutisphaerales	1.47853			-
k__Fungi|p__Ascomycota|c__Dothideomycetes|o__Minutisphaerales|f__Minutisphaeraceae	1.47853			-
k__Fungi|p__Ascomycota|c__Dothideomycetes|o__Minutisphaerales|f__Minutisphaeraceae|g__Minutisphaera	1.47853			-
k__Fungi|p__Ascomycota|c__Dothideomycetes|o__Pleosporales|f__Cucurbitariaceae	0.975921			4.61013e-09
k__Fungi|p__Ascomycota|c__Dothideomycetes|o__Pleosporales|f__Cucurbitariaceae|g__Pyrenochaeta	0			-
k__Fungi|p__Ascomycota|c__Dothideomycetes|o__Pleosporales|f__Cucurbitariaceae|g__Pyrenochaetopsis	0.971056			5.52519e-10
k__Fungi|p__Ascomycota|c__Dothideomycetes|o__Pleosporales|f__Didymellaceae	2.21915			-
k__Fungi|p__Ascomycota|c__Dothideomycetes|o__Pleosporales|f__Didymellaceae|g__Ascochyta	1.40772			-
k__Fungi|p__Ascomycota|c__Dothideomycetes|o__Pleosporales|f__Didymellaceae|g__Epicoccum	0.807951			-
k__Fungi|p__Ascomycota|c__Dothideomycetes|o__Pleosporales|f__Didymosphaeriaceae	1.80688			-
k__Fungi|p__Ascomycota|c__Dothideomycetes|o__Pleosporales|f__Lentitheciaceae	1.53723			-
k__Fungi|p__Ascomycota|c__Dothideomycetes|o__Pleosporales|f__Lentitheciaceae|g__Poaceascoma	1.53723			-
k__Fungi|p__Ascomycota|c__Dothideomycetes|o__Pleosporales|f__Leptosphaeriaceae	0.985105			6.93897e-08
k__Fungi|p__Ascomycota|c__Dothideomycetes|o__Pleosporales|f__Leptosphaeriaceae|g__Plenodomus	0.985105			6.81444e-08
k__Fungi|p__Ascomycota|c__Dothideomycetes|o__Pleosporales|f__Massarinaceae	0.310605			3.23773e-09
k__Fungi|p__Ascomycota|c__Dothideomycetes|o__Pleosporales|f__Massarinaceae|g__Stagonospora	0.310605			1.04501e-09
k__Fungi|p__Ascomycota|c__Dothideomycetes|o__Pleosporales|f__Periconiaceae	1.10717			4.46059e-05
k__Fungi|p__Ascomycota|c__Dothideomycetes|o__Pleosporales|f__Periconiaceae|g__Periconia	1.10717			3.51167e-05
k__Fungi|p__Ascomycota|c__Dothideomycetes|o__Pleosporales|f__Phaeosphaeriaceae	2.63684			-
k__Fungi|p__Ascomycota|c__Dothideomycetes|o__Pleosporales|f__Phaeosphaeriaceae|g__Leptospora	1.1255			-
k__Fungi|p__Ascomycota|c__Dothideomycetes|o__Pleosporales|f__Phaeosphaeriaceae|g__Neosetophoma	1.44477			-
k__Fungi|p__Ascomycota|c__Dothideomycetes|o__Pleosporales|f__Phaeosphaeriaceae|g__Ophiosphaerella	0.218246			-
k__Fungi|p__Ascomycota|c__Dothideomycetes|o__Pleosporales|f__Phaeosphaeriaceae|g__Paraphoma	0.506921			-
k__Fungi|p__Ascomycota|c__Dothideomycetes|o__Pleosporales|f__Phaeosphaeriaceae|g__Phaeosphaeria	1.98641			-
k__Fungi|p__Ascomycota|c__Dothideomycetes|o__Pleosporales|f__Phaeosphaeriaceae|g__Setophaeosphaeria	1.29611			-
k__Fungi|p__Ascomycota|c__Dothideomycetes|o__Pleosporales|f__Pleosporaceae|g__Bipolaris	2.30043			6.70308e-10
k__Fungi|p__Ascomycota|c__Dothideomycetes|o__Pleosporales|f__Pleosporaceae|g__Curvularia	1.66283			-
k__Fungi|p__Ascomycota|c__Dothideomycetes|o__Pleosporales|f__Pleosporaceae|g__Edenia	0.806754			2.04218e-07
k__Fungi|p__Ascomycota|c__Dothideomycetes|o__Pleosporales|f__Pleosporaceae|g__Exserohilum	2.06636			-
k__Fungi|p__Ascomycota|c__Dothideomycetes|o__Pleosporales|f__Pleosporaceae|g__Stemphylium	1.59219			2.40501e-05
k__Fungi|p__Ascomycota|c__Dothideomycetes|o__Pleosporales|f__Pleosporales_fam_Incertae_sedis	1.8142			1.01223e-10
k__Fungi|p__Ascomycota|c__Dothideomycetes|o__Pleosporales|f__Pleosporales_fam_Incertae_sedis|g__Dokmaia	1.75002			1.31373e-14
k__Fungi|p__Ascomycota|c__Dothideomycetes|o__Pleosporales|f__Pleosporales_fam_Incertae_sedis|g__Latorua	0.706176			6.38243e-08
k__Fungi|p__Ascomycota|c__Dothideomycetes|o__Pleosporales|f__Pleosporales_fam_Incertae_sedis|g__Matsushimamyces	0.642065			-
k__Fungi|p__Ascomycota|c__Dothideomycetes|o__Pleosporales|f__Pleosporales_fam_Incertae_sedis|g__Pseudorobillarda	0.833545			-
k__Fungi|p__Ascomycota|c__Dothideomycetes|o__Pleosporales|f__Pleosporales_fam_Incertae_sedis|g__Spiroplana	0			-
k__Fungi|p__Ascomycota|c__Dothideomycetes|o__Pleosporales|f__Sporormiaceae	1.44624			3.21883e-11
k__Fungi|p__Ascomycota|c__Dothideomycetes|o__Pleosporales|f__Sporormiaceae|g__Preussia	1.34847			-
k__Fungi|p__Ascomycota|c__Dothideomycetes|o__Pleosporales|f__Sporormiaceae|g__Westerdykella	1.03223			2.65421e-10
k__Fungi|p__Ascomycota|c__Dothideomycetes|o__Pleosporales|f__Thyridariaceae	0.639546			-
k__Fungi|p__Ascomycota|c__Dothideomycetes|o__Pleosporales|f__Thyridariaceae|g__Roussoella	0.0836024			-
k__Fungi|p__Ascomycota|c__Dothideomycetes|o__Pleosporales|f__Torulaceae	1.06654			5.7653e-06
k__Fungi|p__Ascomycota|c__Dothideomycetes|o__Pleosporales|f__Torulaceae|g__Torula	1.06654			5.7653e-06
k__Fungi|p__Ascomycota|c__Dothideomycetes|o__Venturiales	1.59804			9.019e-12
k__Fungi|p__Ascomycota|c__Dothideomycetes|o__Venturiales|f__Sympoventuriaceae	1.59804			9.65825e-12
k__Fungi|p__Ascomycota|c__Dothideomycetes|o__Venturiales|f__Sympoventuriaceae|g__Ochroconis	1.31317			-
k__Fungi|p__Ascomycota|c__Dothideomycetes|o__Venturiales|f__Sympoventuriaceae|g__Scolecobasidium	0.577798			5.0296e-12
k__Fungi|p__Ascomycota|c__Eurotiomycetes|o__Chaetothyriales|f__Chaetothyriales_fam_Incertae_sedis	0.708354			-
k__Fungi|p__Ascomycota|c__Eurotiomycetes|o__Chaetothyriales|f__Chaetothyriales_fam_Incertae_sedis|g__Strelitziana	0.708354			-
k__Fungi|p__Ascomycota|c__Eurotiomycetes|o__Chaetothyriales|f__Cyphellophoraceae	1.54724			4.04368e-05
k__Fungi|p__Ascomycota|c__Eurotiomycetes|o__Chaetothyriales|f__Cyphellophoraceae|g__Cyphellophora	1.54724			4.04368e-05
k__Fungi|p__Ascomycota|c__Eurotiomycetes|o__Chaetothyriales|f__Herpotrichiellaceae	1.06851			-
k__Fungi|p__Ascomycota|c__Eurotiomycetes|o__Chaetothyriales|f__Herpotrichiellaceae|g__Exophiala	0.573635			5.47308e-05
k__Fungi|p__Ascomycota|c__Eurotiomycetes|o__Chaetothyriales|f__Trichomeriaceae	2.19397			2.79714e-05
k__Fungi|p__Ascomycota|c__Eurotiomycetes|o__Chaetothyriales|f__Trichomeriaceae|g__Knufia	2.17596			-
k__Fungi|p__Ascomycota|c__Eurotiomycetes|o__Eurotiales	2.22196			-
k__Fungi|p__Ascomycota|c__Eurotiomycetes|o__Eurotiales|f__Aspergillaceae	1.9013			-
k__Fungi|p__Ascomycota|c__Eurotiomycetes|o__Eurotiales|f__Aspergillaceae|g__Aspergillus	1.27427			-
k__Fungi|p__Ascomycota|c__Eurotiomycetes|o__Eurotiales|f__Aspergillaceae|g__Penicillium	1.80059			-
k__Fungi|p__Ascomycota|c__Eurotiomycetes|o__Eurotiales|f__Trichocomaceae	1.91848			-
k__Fungi|p__Ascomycota|c__Eurotiomycetes|o__Eurotiales|f__Trichocomaceae|g__Talaromyces	1.91848			-
k__Fungi|p__Ascomycota|c__Eurotiomycetes|o__Onygenales	1.59278			-
k__Fungi|p__Ascomycota|c__Eurotiomycetes|o__Onygenales|f__Gymnoascaceae	0.503759			-
k__Fungi|p__Ascomycota|c__Eurotiomycetes|o__Onygenales|f__Gymnoascaceae|g__Gymnoascus	0			-
k__Fungi|p__Ascomycota|c__Eurotiomycetes|o__Onygenales|f__Onygenaceae	1.03206			-
k__Fungi|p__Ascomycota|c__Eurotiomycetes|o__Onygenales|f__Onygenales_fam_Incertae_sedis	1.37562			-
k__Fungi|p__Ascomycota|c__Eurotiomycetes|o__Onygenales|f__Onygenales_fam_Incertae_sedis|g__Chrysosporium	1.334			7.46148e-12
k__Fungi|p__Ascomycota|c__Eurotiomycetes|o__Onygenales|f__Onygenales_fam_Incertae_sedis|g__Spiromastix	1.09352			-
k__Fungi|p__Ascomycota|c__Eurotiomycetes|o__Verrucariales	0			-
k__Fungi|p__Ascomycota|c__Eurotiomycetes|o__Verrucariales|f__Verrucariaceae	0			-
k__Fungi|p__Ascomycota|c__Leotiomycetes|o__Helotiales|f__Chaetomellaceae	0.69854			-
k__Fungi|p__Ascomycota|c__Leotiomycetes|o__Helotiales|f__Chaetomellaceae|g__Chaetomella	0.693834			-
k__Fungi|p__Ascomycota|c__Leotiomycetes|o__Helotiales|f__Helotiaceae	1.86034			1.29925e-05
k__Fungi|p__Ascomycota|c__Leotiomycetes|o__Helotiales|f__Helotiaceae|g__Helicodendron	1.8193			-
k__Fungi|p__Ascomycota|c__Leotiomycetes|o__Helotiales|f__Helotiaceae|g__Scytalidium	0.227299			-
k__Fungi|p__Ascomycota|c__Leotiomycetes|o__Helotiales|f__Helotiaceae|g__Tetracladium	1.05128			-
k__Fungi|p__Ascomycota|c__Leotiomycetes|o__Helotiales|f__Helotiales_fam_Incertae_sedis	0.925517			-
k__Fungi|p__Ascomycota|c__Leotiomycetes|o__Helotiales|f__Helotiales_fam_Incertae_sedis|g__Mycoarthris	0.92223			-
k__Fungi|p__Ascomycota|c__Leotiomycetes|o__Helotiales|f__Hyaloscyphaceae	1.15155			-
k__Fungi|p__Ascomycota|c__Leotiomycetes|o__Helotiales|f__Hyaloscyphaceae|g__Cistella	1.15155			-
k__Fungi|p__Ascomycota|c__Leotiomycetes|o__Thelebolales	2.23201			2.31561e-11
k__Fungi|p__Ascomycota|c__Leotiomycetes|o__Thelebolales|f__Pseudeurotiaceae	2.23201			2.31561e-11
k__Fungi|p__Ascomycota|c__Leotiomycetes|o__Thelebolales|f__Pseudeurotiaceae|g__Pseudeurotium	0.985771			9.28036e-10
k__Fungi|p__Ascomycota|c__Leotiomycetes|o__Thelebolales|f__Pseudeurotiaceae|g__Pseudogymnoascus	1.99092			4.02096e-13
k__Fungi|p__Ascomycota|c__Orbiliomycetes	1.62137			1.01647e-13
k__Fungi|p__Ascomycota|c__Orbiliomycetes|o__Orbiliales	1.49261			7.83823e-14
k__Fungi|p__Ascomycota|c__Orbiliomycetes|o__Orbiliales|f__Orbiliaceae	0.225593			2.31703e-09
k__Fungi|p__Ascomycota|c__Orbiliomycetes|o__Orbiliales|f__Orbiliaceae|g__Arthrobotrys	0			1.88859e-07
k__Fungi|p__Ascomycota|c__Orbiliomycetes|o__Orbiliales|f__Orbiliales_fam_Incertae_sedis	1.46847			6.00317e-14
k__Fungi|p__Ascomycota|c__Orbiliomycetes|o__Orbiliales|f__Orbiliales_fam_Incertae_sedis|g__Vermispora	1.46847			6.00317e-14
k__Fungi|p__Ascomycota|c__Pezizomycetes|o__Pezizales|f__Ascobolaceae	1.62966			1.92075e-09
k__Fungi|p__Ascomycota|c__Pezizomycetes|o__Pezizales|f__Ascobolaceae|g__Ascobolus	0			-
k__Fungi|p__Ascomycota|c__Pezizomycetes|o__Pezizales|f__Pezizaceae	0.586595			1.20094e-08
k__Fungi|p__Ascomycota|c__Pezizomycetes|o__Pezizales|f__Pezizaceae|g__Peziza	0.422986			2.49899e-08
k__Fungi|p__Ascomycota|c__Pezizomycetes|o__Pezizales|f__Pyronemataceae|g__Pseudaleuria	1.25758			-
k__Fungi|p__Ascomycota|c__Pezizomycetes|o__Pezizales|f__Pyronemataceae|g__Smardaea	0.759579			-
k__Fungi|p__Ascomycota|c__Saccharomycetes	1.9202			-
k__Fungi|p__Ascomycota|c__Saccharomycetes|o__Saccharomycetales	1.9202			-
k__Fungi|p__Ascomycota|c__Saccharomycetes|o__Saccharomycetales|f__Phaffomycetaceae	1.31452			-
k__Fungi|p__Ascomycota|c__Saccharomycetes|o__Saccharomycetales|f__Phaffomycetaceae|g__Cyberlindnera	1.31452			-
k__Fungi|p__Ascomycota|c__Saccharomycetes|o__Saccharomycetales|f__Saccharomycetaceae	1.06678			-
k__Fungi|p__Ascomycota|c__Saccharomycetes|o__Saccharomycetales|f__Saccharomycetaceae|g__Eremothecium	1.06678			-
k__Fungi|p__Ascomycota|c__Saccharomycetes|o__Saccharomycetales|f__Saccharomycetales_fam_Incertae_sedis	1.75869			-
k__Fungi|p__Ascomycota|c__Saccharomycetes|o__Saccharomycetales|f__Saccharomycetales_fam_Incertae_sedis|g__Candida	1.75869			-
k__Fungi|p__Ascomycota|c__Sordariomycetes|o__Branch06	1.27269			-
k__Fungi|p__Ascomycota|c__Sordariomycetes|o__Coniochaetales	1.7737			5.15914e-13
k__Fungi|p__Ascomycota|c__Sordariomycetes|o__Coniochaetales|f__Coniochaetaceae	0.776821			9.065e-10
k__Fungi|p__Ascomycota|c__Sordariomycetes|o__Coniochaetales|f__Coniochaetaceae|g__Coniochaeta	0.708945			2.45568e-06
k__Fungi|p__Ascomycota|c__Sordariomycetes|o__Glomerellales|f__Plectosphaerellaceae|g__Lectera	0.969014			3.53106e-12
k__Fungi|p__Ascomycota|c__Sordariomycetes|o__Glomerellales|f__Plectosphaerellaceae|g__Plectosphaerella	2.97414			-
k__Fungi|p__Ascomycota|c__Sordariomycetes|o__Glomerellales|f__Plectosphaerellaceae|g__Verticillium	1.28307			-
k__Fungi|p__Ascomycota|c__Sordariomycetes|o__Hypocreales|f__Bionectriaceae|g__Hydropisphaera	0.41778			-
k__Fungi|p__Ascomycota|c__Sordariomycetes|o__Hypocreales|f__Clavicipitaceae	1.39402			-
k__Fungi|p__Ascomycota|c__Sordariomycetes|o__Hypocreales|f__Clavicipitaceae|g__Metacordyceps	0.302652			-
k__Fungi|p__Ascomycota|c__Sordariomycetes|o__Hypocreales|f__Clavicipitaceae|g__Metarhizium	1.35596			-
k__Fungi|p__Ascomycota|c__Sordariomycetes|o__Hypocreales|f__Cordycipitaceae	2.24028			8.3119e-05
k__Fungi|p__Ascomycota|c__Sordariomycetes|o__Hypocreales|f__Cordycipitaceae|g__Beauveria	0.819588			5.54439e-13
k__Fungi|p__Ascomycota|c__Sordariomycetes|o__Hypocreales|f__Cordycipitaceae|g__Cordyceps	0.782976			-
k__Fungi|p__Ascomycota|c__Sordariomycetes|o__Hypocreales|f__Cordycipitaceae|g__Simplicillium	2.23601			-
k__Fungi|p__Ascomycota|c__Sordariomycetes|o__Hypocreales|f__Hypocreaceae	1.86819			-
k__Fungi|p__Ascomycota|c__Sordariomycetes|o__Hypocreales|f__Hypocreaceae|g__Monocillium	1.66698			-
k__Fungi|p__Ascomycota|c__Sordariomycetes|o__Hypocreales|f__Hypocreaceae|g__Trichoderma	1.86819			-
k__Fungi|p__Ascomycota|c__Sordariomycetes|o__Hypocreales|f__Hypocreales_fam_Incertae_sedis	2.54062			-
k__Fungi|p__Ascomycota|c__Sordariomycetes|o__Hypocreales|f__Hypocreales_fam_Incertae_sedis|g__Acremonium	1.77742			-
k__Fungi|p__Ascomycota|c__Sordariomycetes|o__Hypocreales|f__Hypocreales_fam_Incertae_sedis|g__Emericellopsis	1.10739			5.07679e-13
k__Fungi|p__Ascomycota|c__Sordariomycetes|o__Hypocreales|f__Hypocreales_fam_Incertae_sedis|g__Sarocladium	1.27664			-
k__Fungi|p__Ascomycota|c__Sordariomycetes|o__Hypocreales|f__Hypocreales_fam_Incertae_sedis|g__Trichothecium	0.0248026			-
k__Fungi|p__Ascomycota|c__Sordariomycetes|o__Hypocreales|f__Nectriaceae	3.52939			-
k__Fungi|p__Ascomycota|c__Sordariomycetes|o__Hypocreales|f__Nectriaceae|g__Fusarium	3.5059			-
k__Fungi|p__Ascomycota|c__Sordariomycetes|o__Hypocreales|f__Nectriaceae|g__Fusicolla	1.78795			6.3432e-14
k__Fungi|p__Ascomycota|c__Sordariomycetes|o__Hypocreales|f__Nectriaceae|g__Gibberella	2.84122			-
k__Fungi|p__Ascomycota|c__Sordariomycetes|o__Hypocreales|f__Nectriaceae|g__Nectria	0.457147			1.24784e-09
k__Fungi|p__Ascomycota|c__Sordariomycetes|o__Hypocreales|f__Nectriaceae|g__Stephanonectria	1.60208			-
k__Fungi|p__Ascomycota|c__Sordariomycetes|o__Hypocreales|f__Nectriaceae|g__Volutella	1.5256			1.22395e-12
k__Fungi|p__Ascomycota|c__Sordariomycetes|o__Hypocreales|f__Niessliaceae	0.959947			1.37565e-12
k__Fungi|p__Ascomycota|c__Sordariomycetes|o__Hypocreales|f__Niessliaceae|g__Eucasphaeria	0.959947			5.02503e-12
k__Fungi|p__Ascomycota|c__Sordariomycetes|o__Hypocreales|f__Ophiocordycipitaceae	1.25135			1.32111e-09
k__Fungi|p__Ascomycota|c__Sordariomycetes|o__Hypocreales|f__Ophiocordycipitaceae|g__Purpureocillium	1.2498			1.25782e-09
k__Fungi|p__Ascomycota|c__Sordariomycetes|o__Hypocreales|f__Stachybotryaceae	2.8403			-
k__Fungi|p__Ascomycota|c__Sordariomycetes|o__Hypocreales|f__Stachybotryaceae|g__Sirastachys	0.753964			-
k__Fungi|p__Ascomycota|c__Sordariomycetes|o__Hypocreales|f__Stachybotryaceae|g__Stachybotrys	2.28152			1.03418e-12
k__Fungi|p__Ascomycota|c__Sordariomycetes|o__Hypocreales|f__Stachybotryaceae|g__Xepicula	1.61731			1.05056e-06
k__Fungi|p__Ascomycota|c__Sordariomycetes|o__Magnaporthales	2.70136			-
k__Fungi|p__Ascomycota|c__Sordariomycetes|o__Magnaporthales|f__Magnaporthaceae	2.70136			-
k__Fungi|p__Ascomycota|c__Sordariomycetes|o__Magnaporthales|f__Magnaporthaceae|g__Gaeumannomyces	0.597754			-
k__Fungi|p__Ascomycota|c__Sordariomycetes|o__Magnaporthales|f__Magnaporthaceae|g__Magnaporthiopsis	2.70136			-
k__Fungi|p__Ascomycota|c__Sordariomycetes|o__Microascales	2.21997			4.65514e-11
k__Fungi|p__Ascomycota|c__Sordariomycetes|o__Microascales|f__Halosphaeriaceae	1.59486			-
k__Fungi|p__Ascomycota|c__Sordariomycetes|o__Microascales|f__Halosphaeriaceae|g__Natantispora	1.59364			-
k__Fungi|p__Ascomycota|c__Sordariomycetes|o__Microascales|f__Microascaceae	2.00556			2.47206e-12
k__Fungi|p__Ascomycota|c__Sordariomycetes|o__Microascales|f__Microascaceae|g__Kernia	1.59949			1.44991e-13
k__Fungi|p__Ascomycota|c__Sordariomycetes|o__Microascales|f__Microascaceae|g__Microascus	0.073353			0.000831778
k__Fungi|p__Ascomycota|c__Sordariomycetes|o__Microascales|f__Microascaceae|g__Scedosporium	0.940749			-
k__Fungi|p__Ascomycota|c__Sordariomycetes|o__Myrmecridiales	1.07171			-
k__Fungi|p__Ascomycota|c__Sordariomycetes|o__Myrmecridiales|f__Myrmecridiaceae	1.07171			-
k__Fungi|p__Ascomycota|c__Sordariomycetes|o__Myrmecridiales|f__Myrmecridiaceae|g__Myrmecridium	1.07171			-
k__Fungi|p__Ascomycota|c__Sordariomycetes|o__Sordariales|f__Chaetomiaceae|g__Achaetomium	0.811749			-
k__Fungi|p__Ascomycota|c__Sordariomycetes|o__Sordariales|f__Chaetomiaceae|g__Acrophialophora	1.7864			4.307e-08
k__Fungi|p__Ascomycota|c__Sordariomycetes|o__Sordariales|f__Chaetomiaceae|g__Amesia	0.668394			-
k__Fungi|p__Ascomycota|c__Sordariomycetes|o__Sordariales|f__Chaetomiaceae|g__Chaetomium	2.12156			1.80364e-07
k__Fungi|p__Ascomycota|c__Sordariomycetes|o__Sordariales|f__Chaetomiaceae|g__Dichotomopilus	1.46689			5.88438e-14
k__Fungi|p__Ascomycota|c__Sordariomycetes|o__Sordariales|f__Chaetomiaceae|g__Humicola	0.470507			-
k__Fungi|p__Ascomycota|c__Sordariomycetes|o__Sordariales|f__Chaetomiaceae|g__Melanocarpus	0.234361			-
k__Fungi|p__Ascomycota|c__Sordariomycetes|o__Sordariales|f__Chaetomiaceae|g__Myceliophthora	0.875496			-
k__Fungi|p__Ascomycota|c__Sordariomycetes|o__Sordariales|f__Chaetomiaceae|g__Trichocladium	0			-
k__Fungi|p__Ascomycota|c__Sordariomycetes|o__Sordariales|f__Lasiosphaeriaceae	2.28095			-
k__Fungi|p__Ascomycota|c__Sordariomycetes|o__Sordariales|f__Lasiosphaeriaceae|g__Cercophora	1.9793			-
k__Fungi|p__Ascomycota|c__Sordariomycetes|o__Sordariales|f__Lasiosphaeriaceae|g__Cladorrhinum	1.82076			1.14241e-06
k__Fungi|p__Ascomycota|c__Sordariomycetes|o__Sordariales|f__Lasiosphaeriaceae|g__Podospora	2.1643			-
k__Fungi|p__Ascomycota|c__Sordariomycetes|o__Sordariales|f__Lasiosphaeriaceae|g__Schizothecium	1.47339			2.99198e-10
k__Fungi|p__Ascomycota|c__Sordariomycetes|o__Sordariales|f__Sordariaceae	1.18882			-
k__Fungi|p__Ascomycota|c__Sordariomycetes|o__Sordariales|f__Sordariaceae|g__Neurospora	1.06288			-
k__Fungi|p__Ascomycota|c__Sordariomycetes|o__Sordariales|f__Sordariales_fam_Incertae_sedis	2.20273			0.00119555
k__Fungi|p__Ascomycota|c__Sordariomycetes|o__Sordariales|f__Sordariales_fam_Incertae_sedis|g__Madurella	2.15278			-
k__Fungi|p__Ascomycota|c__Sordariomycetes|o__Sordariales|f__Sordariales_fam_Incertae_sedis|g__Rhexodenticula	1.20915			-
k__Fungi|p__Ascomycota|c__Sordariomycetes|o__Sordariales|f__Sordariales_fam_Incertae_sedis|g__Staphylotrichum	1.16772			1.00847e-06
k__Fungi|p__Ascomycota|c__Sordariomycetes|o__Sordariomycetes_ord_Incertae_sedis	2.49947			-
k__Fungi|p__Ascomycota|c__Sordariomycetes|o__Sordariomycetes_ord_Incertae_sedis|f__Sordariomycetes_fam_Incertae_sedis	2.49947			-
k__Fungi|p__Ascomycota|c__Sordariomycetes|o__Sordariomycetes_ord_Incertae_sedis|f__Sordariomycetes_fam_Incertae_sedis|g__Pleurophragmium	2.49947			-
k__Fungi|p__Ascomycota|c__Sordariomycetes|o__Trichosphaeriales	2.05954			-
k__Fungi|p__Ascomycota|c__Sordariomycetes|o__Trichosphaeriales|f__Trichosphaeriaceae	2.05954			-
k__Fungi|p__Ascomycota|c__Sordariomycetes|o__Trichosphaeriales|f__Trichosphaeriaceae|g__Nigrospora	2.05954			-
k__Fungi|p__Ascomycota|c__Sordariomycetes|o__Xylariales	1.98723			-
k__Fungi|p__Ascomycota|c__Sordariomycetes|o__Xylariales|f__Apiosporaceae	1.05758			-
k__Fungi|p__Ascomycota|c__Sordariomycetes|o__Xylariales|f__Apiosporaceae|g__Arthrinium	1.05758			-
k__Fungi|p__Ascomycota|c__Sordariomycetes|o__Xylariales|f__Coniocessiaceae	0			-
k__Fungi|p__Ascomycota|c__Sordariomycetes|o__Xylariales|f__Coniocessiaceae|g__Coniocessia	0			-
k__Fungi|p__Ascomycota|c__Sordariomycetes|o__Xylariales|f__Diatrypaceae	1.59078			-
k__Fungi|p__Ascomycota|c__Sordariomycetes|o__Xylariales|f__Diatrypaceae|g__Monosporascus	1.59078			-
k__Fungi|p__Ascomycota|c__Sordariomycetes|o__Xylariales|f__Microdochiaceae	1.59015			3.75203e-10
k__Fungi|p__Ascomycota|c__Sordariomycetes|o__Xylariales|f__Microdochiaceae|g__Idriella	1.22954			-
k__Fungi|p__Ascomycota|c__Sordariomycetes|o__Xylariales|f__Microdochiaceae|g__Microdochium	1.34063			-
k__Fungi|p__Ascomycota|c__Sordariomycetes|o__Xylariales|f__Sporocadaceae	0			-
k__Fungi|p__Ascomycota|c__Sordariomycetes|o__Xylariales|f__Sporocadaceae|g__Pestalotiopsis	0			-
k__Fungi|p__Ascomycota|c__Sordariomycetes|o__Xylariales|f__Xylariaceae	1.51899			-
k__Fungi|p__Ascomycota|c__Sordariomycetes|o__Xylariales|f__Xylariales_fam_Incertae_sedis	1.22085			-
k__Fungi|p__Ascomycota|c__Sordariomycetes|o__Xylariales|f__Xylariales_fam_Incertae_sedis|g__Robillarda	0.145245			-
k__Fungi|p__Basidiomycota|c__Agaricomycetes|o__Agaricales	2.32753			-
k__Fungi|p__Basidiomycota|c__Agaricomycetes|o__Agaricales|f__Agaricaceae	1.82915			-
k__Fungi|p__Basidiomycota|c__Agaricomycetes|o__Agaricales|f__Agaricaceae|g__Agaricus	1.05282			-
k__Fungi|p__Basidiomycota|c__Agaricomycetes|o__Agaricales|f__Agaricaceae|g__Coprinus	1.82664			2.60794e-05
k__Fungi|p__Basidiomycota|c__Agaricomycetes|o__Agaricales|f__Bolbitiaceae	0.802885			-
k__Fungi|p__Basidiomycota|c__Agaricomycetes|o__Agaricales|f__Bolbitiaceae|g__Conocybe	0.802885			-
k__Fungi|p__Basidiomycota|c__Agaricomycetes|o__Agaricales|f__Entolomataceae	0.054233			-
k__Fungi|p__Basidiomycota|c__Agaricomycetes|o__Agaricales|f__Entolomataceae|g__Entoloma	0.054233			0.000430721
k__Fungi|p__Basidiomycota|c__Agaricomycetes|o__Agaricales|f__Psathyrellaceae	2.22439			-
k__Fungi|p__Basidiomycota|c__Agaricomycetes|o__Agaricales|f__Psathyrellaceae|g__Coprinellus	1.48736			-
k__Fungi|p__Basidiomycota|c__Agaricomycetes|o__Agaricales|f__Psathyrellaceae|g__Coprinopsis	2.14877			-
k__Fungi|p__Basidiomycota|c__Agaricomycetes|o__Agaricales|f__Psathyrellaceae|g__Psathyrella	1.99081			3.87082e-07
k__Fungi|p__Basidiomycota|c__Agaricomycetes|o__Agaricales|f__Tricholomataceae	1.14502			-
k__Fungi|p__Basidiomycota|c__Agaricomycetes|o__Agaricales|f__Tricholomataceae|g__Lachnella	0			-
k__Fungi|p__Basidiomycota|c__Agaricomycetes|o__Auriculariales	1.88558			-
k__Fungi|p__Basidiomycota|c__Agaricomycetes|o__Cantharellales	2.01733			0.00173925
k__Fungi|p__Basidiomycota|c__Agaricomycetes|o__Cantharellales|f__Cantharellales_fam_Incertae_sedis	1.40067			0.000359143
k__Fungi|p__Basidiomycota|c__Agaricomycetes|o__Cantharellales|f__Cantharellales_fam_Incertae_sedis|g__Minimedusa	1.40067			0.000359143
k__Fungi|p__Basidiomycota|c__Agaricomycetes|o__Cantharellales|f__Ceratobasidiaceae	1.99893			0.0103228
k__Fungi|p__Basidiomycota|c__Agaricomycetes|o__Cantharellales|f__Ceratobasidiaceae|g__Ceratobasidium	1.91546			-
k__Fungi|p__Basidiomycota|c__Agaricomycetes|o__Cantharellales|f__Ceratobasidiaceae|g__Rhizoctonia	0			-
k__Fungi|p__Basidiomycota|c__Agaricomycetes|o__Cantharellales|f__Ceratobasidiaceae|g__Thanatephorus	1.24161			-
k__Fungi|p__Basidiomycota|c__Agaricomycetes|o__Cantharellales|f__Tulasnellaceae	0			-
k__Fungi|p__Basidiomycota|c__Agaricomycetes|o__Geastrales	1.40548			-
k__Fungi|p__Basidiomycota|c__Agaricomycetes|o__Geastrales|f__Geastraceae	1.40548			-
k__Fungi|p__Basidiomycota|c__Agaricomycetes|o__Polyporales	1.06254			-
k__Fungi|p__Basidiomycota|c__Agaricomycetes|o__Polyporales|f__Meruliaceae	0.576426			0.00135727
k__Fungi|p__Basidiomycota|c__Agaricomycetes|o__Russulales	1.36673			-
k__Fungi|p__Basidiomycota|c__Agaricomycetes|o__Russulales|f__Peniophoraceae	1.36673			-
k__Fungi|p__Basidiomycota|c__Agaricomycetes|o__Russulales|f__Peniophoraceae|g__Subulicystidium	1.36673			-
k__Fungi|p__Basidiomycota|c__Agaricomycetes|o__Sebacinales	1.77807			-
k__Fungi|p__Basidiomycota|c__Agaricomycetes|o__Sebacinales|f__Serendipitaceae	1.77724			-
k__Fungi|p__Basidiomycota|c__Agaricomycetes|o__Sebacinales|f__Serendipitaceae|g__Serendipita	1.77724			-
k__Fungi|p__Basidiomycota|c__Agaricomycetes|o__Thelephorales	0			-
k__Fungi|p__Basidiomycota|c__Agaricomycetes|o__Thelephorales|f__Thelephoraceae	0			-
k__Fungi|p__Basidiomycota|c__Agaricomycetes|o__Thelephorales|f__Thelephoraceae|g__Amaurodon	0			-
k__Fungi|p__Basidiomycota|c__Agaricomycetes|o__Trechisporales	1.09685			-
k__Fungi|p__Basidiomycota|c__Agaricostilbomycetes	0.614632			-
k__Fungi|p__Basidiomycota|c__Agaricostilbomycetes|o__Agaricostilbales	0.614632			-
k__Fungi|p__Basidiomycota|c__Agaricostilbomycetes|o__Agaricostilbales|f__Kondoaceae	0.614632			-
k__Fungi|p__Basidiomycota|c__Agaricostilbomycetes|o__Agaricostilbales|f__Kondoaceae|g__Kondoa	0.614632			-
k__Fungi|p__Basidiomycota|c__Cystobasidiomycetes	1.35533			-
k__Fungi|p__Basidiomycota|c__Cystobasidiomycetes|o__Cystobasidiales	1.20171			-
k__Fungi|p__Basidiomycota|c__Cystobasidiomycetes|o__Cystobasidiales|f__Cystobasidiaceae	1.20171			-
k__Fungi|p__Basidiomycota|c__Cystobasidiomycetes|o__Cystobasidiales|f__Cystobasidiaceae|g__Cystobasidium	1.20171			-
k__Fungi|p__Basidiomycota|c__Cystobasidiomycetes|o__Cystobasidiomycetes_ord_Incertae_sedis	1.01745			-
k__Fungi|p__Basidiomycota|c__Cystobasidiomycetes|o__Cystobasidiomycetes_ord_Incertae_sedis|f__Symmetrosporaceae	1.01745			-
k__Fungi|p__Basidiomycota|c__Cystobasidiomycetes|o__Cystobasidiomycetes_ord_Incertae_sedis|f__Symmetrosporaceae|g__Symmetrospora	1.01745			-
k__Fungi|p__Basidiomycota|c__Cystobasidiomycetes|o__Erythrobasidiales	0.764311			-
k__Fungi|p__Basidiomycota|c__Cystobasidiomycetes|o__Erythrobasidiales|f__Erythrobasidiaceae	0.764311			-
k__Fungi|p__Basidiomycota|c__Cystobasidiomycetes|o__Erythrobasidiales|f__Erythrobasidiaceae|g__Erythrobasidium	0.764311			-
k__Fungi|p__Basidiomycota|c__Exobasidiomycetes	1.43037			-
k__Fungi|p__Basidiomycota|c__Exobasidiomycetes|o__Entylomatales	1.32845			-
k__Fungi|p__Basidiomycota|c__Exobasidiomycetes|o__Entylomatales|f__Entylomatales_fam_Incertae_sedis	1.32845			-
k__Fungi|p__Basidiomycota|c__Exobasidiomycetes|o__Entylomatales|f__Entylomatales_fam_Incertae_sedis|g__Tilletiopsis	1.32845			-
k__Fungi|p__Basidiomycota|c__Exobasidiomycetes|o__Exobasidiales	1.08802			0.00522759
k__Fungi|p__Basidiomycota|c__Exobasidiomycetes|o__Exobasidiales|f__Brachybasidiaceae	0.340706			-
k__Fungi|p__Basidiomycota|c__Exobasidiomycetes|o__Exobasidiales|f__Brachybasidiaceae|g__Meira	0.340706			-
k__Fungi|p__Basidiomycota|c__Exobasidiomycetes|o__Microstromatales	1.007			9.22029e-05
k__Fungi|p__Basidiomycota|c__Exobasidiomycetes|o__Microstromatales|f__Microstromatales_fam_Incertae_sedis	1.007			9.22029e-05
k__Fungi|p__Basidiomycota|c__Exobasidiomycetes|o__Microstromatales|f__Microstromatales_fam_Incertae_sedis|g__Sympodiomycopsis	0.982449			1.08533e-05
k__Fungi|p__Basidiomycota|c__Malasseziomycetes	2.78969			-
k__Fungi|p__Basidiomycota|c__Malasseziomycetes|o__Malasseziales	2.78969			-
k__Fungi|p__Basidiomycota|c__Malasseziomycetes|o__Malasseziales|f__Malasseziaceae	2.78969			-
k__Fungi|p__Basidiomycota|c__Malasseziomycetes|o__Malasseziales|f__Malasseziaceae|g__Malassezia	2.78969			-
k__Fungi|p__Basidiomycota|c__Microbotryomycetes	1.82556			-
k__Fungi|p__Basidiomycota|c__Microbotryomycetes|o__Leucosporidiales	0.473256			-
k__Fungi|p__Basidiomycota|c__Microbotryomycetes|o__Leucosporidiales|f__Leucosporidiaceae	0.403894			-
k__Fungi|p__Basidiomycota|c__Microbotryomycetes|o__Leucosporidiales|f__Leucosporidiaceae|g__Leucosporidium	0.403894			-
k__Fungi|p__Basidiomycota|c__Microbotryomycetes|o__Microbotryomycetes_ord_Incertae_sedis	0.702371			-
k__Fungi|p__Basidiomycota|c__Microbotryomycetes|o__Microbotryomycetes_ord_Incertae_sedis|f__Chrysozymaceae	0.702371			-
k__Fungi|p__Basidiomycota|c__Microbotryomycetes|o__Microbotryomycetes_ord_Incertae_sedis|f__Chrysozymaceae|g__Sampaiozyma	0.702371			-
k__Fungi|p__Basidiomycota|c__Microbotryomycetes|o__Sporidiobolales	1.79475			-
k__Fungi|p__Basidiomycota|c__Microbotryomycetes|o__Sporidiobolales|f__Sporidiobolaceae	1.79475			-
k__Fungi|p__Basidiomycota|c__Microbotryomycetes|o__Sporidiobolales|f__Sporidiobolaceae|g__Rhodosporidiobolus	1.13884			-
k__Fungi|p__Basidiomycota|c__Microbotryomycetes|o__Sporidiobolales|f__Sporidiobolaceae|g__Rhodotorula	1.44849			-
k__Fungi|p__Basidiomycota|c__Microbotryomycetes|o__Sporidiobolales|f__Sporidiobolaceae|g__Sporobolomyces	1.54802			-
k__Fungi|p__Basidiomycota|c__Pucciniomycetes	0.814291			-
k__Fungi|p__Basidiomycota|c__Pucciniomycetes|o__Pucciniales	0.814291			-
k__Fungi|p__Basidiomycota|c__Pucciniomycetes|o__Pucciniales|f__Melampsoraceae	0.814291			-
k__Fungi|p__Basidiomycota|c__Pucciniomycetes|o__Pucciniales|f__Melampsoraceae|g__Melampsora	0.814291			-
k__Fungi|p__Basidiomycota|c__Tremellomycetes|o__Cystofilobasidiales	1.37193			-
k__Fungi|p__Basidiomycota|c__Tremellomycetes|o__Cystofilobasidiales|f__Cystofilobasidiaceae	1.37193			-
k__Fungi|p__Basidiomycota|c__Tremellomycetes|o__Cystofilobasidiales|f__Cystofilobasidiaceae|g__Cystofilobasidium	1.36335			-
k__Fungi|p__Basidiomycota|c__Tremellomycetes|o__Filobasidiales	1.61112			9.65531e-07
k__Fungi|p__Basidiomycota|c__Tremellomycetes|o__Filobasidiales|f__Filobasidiaceae	1.3985			-
k__Fungi|p__Basidiomycota|c__Tremellomycetes|o__Filobasidiales|f__Filobasidiaceae|g__Filobasidium	1.35411			-
k__Fungi|p__Basidiomycota|c__Tremellomycetes|o__Filobasidiales|f__Filobasidiaceae|g__Naganishia	1.11102			-
k__Fungi|p__Basidiomycota|c__Tremellomycetes|o__Filobasidiales|f__Piskurozymaceae	1.60479			1.38123e-15
k__Fungi|p__Basidiomycota|c__Tremellomycetes|o__Filobasidiales|f__Piskurozymaceae|g__Solicoccozyma	1.60479			1.38123e-15
k__Fungi|p__Basidiomycota|c__Tremellomycetes|o__Tremellales|f__Bulleraceae	1.83664			-
k__Fungi|p__Basidiomycota|c__Tremellomycetes|o__Tremellales|f__Bulleraceae|g__Bullera	1.83664			-
k__Fungi|p__Basidiomycota|c__Tremellomycetes|o__Tremellales|f__Bulleribasidiaceae|g__Dioszegia	1.1536			-
k__Fungi|p__Basidiomycota|c__Tremellomycetes|o__Tremellales|f__Bulleribasidiaceae|g__Vishniacozyma	1.97402			1.82811e-06
k__Fungi|p__Basidiomycota|c__Tremellomycetes|o__Tremellales|f__Rhynchogastremataceae	1.31495			1.03474e-07
k__Fungi|p__Basidiomycota|c__Tremellomycetes|o__Tremellales|f__Rhynchogastremataceae|g__Papiliotrema	1.31495			1.03474e-07
k__Fungi|p__Basidiomycota|c__Tremellomycetes|o__Tremellales|f__Tremellaceae	0.483035			-
k__Fungi|p__Basidiomycota|c__Tremellomycetes|o__Tremellales|f__Tremellaceae|g__Cryptococcus	0.483035			-
k__Fungi|p__Basidiomycota|c__Tremellomycetes|o__Tremellales|f__Trimorphomycetaceae	1.59356			1.61922e-05
k__Fungi|p__Basidiomycota|c__Tremellomycetes|o__Tremellales|f__Trimorphomycetaceae|g__Saitozyma	1.59356			1.61922e-05
k__Fungi|p__Basidiomycota|c__Ustilaginomycetes|o__Ustilaginales|f__Ustilaginaceae|g__Anthracocystis	0.721246			-
k__Fungi|p__Basidiomycota|c__Ustilaginomycetes|o__Ustilaginales|f__Ustilaginaceae|g__Dirkmeia	2.00682			-
k__Fungi|p__Basidiomycota|c__Ustilaginomycetes|o__Ustilaginales|f__Ustilaginaceae|g__Pseudozyma	1.27208			-
k__Fungi|p__Basidiomycota|c__Ustilaginomycetes|o__Ustilaginales|f__Ustilaginaceae|g__Ustilago	0.649231			-
k__Fungi|p__Basidiomycota|c__Wallemiomycetes	1.23341			-
k__Fungi|p__Basidiomycota|c__Wallemiomycetes|o__Wallemiales	1.23341			-
k__Fungi|p__Basidiomycota|c__Wallemiomycetes|o__Wallemiales|f__Wallemiaceae	1.23341			-
k__Fungi|p__Basidiomycota|c__Wallemiomycetes|o__Wallemiales|f__Wallemiaceae|g__Wallemia	1.23341			-
k__Fungi|p__Calcarisporiellomycota	0.189568			0.000430721
k__Fungi|p__Calcarisporiellomycota|c__Calcarisporiellomycetes	0.189568			0.000430721
k__Fungi|p__Calcarisporiellomycota|c__Calcarisporiellomycetes|o__Calcarisporiellales	0.189568			0.000430721
k__Fungi|p__Calcarisporiellomycota|c__Calcarisporiellomycetes|o__Calcarisporiellales|f__Calcarisporiellaceae	0.189568			0.000430721
k__Fungi|p__Calcarisporiellomycota|c__Calcarisporiellomycetes|o__Calcarisporiellales|f__Calcarisporiellaceae|g__Calcarisporiella	0.189568			0.000430721
k__Fungi|p__Chytridiomycota	2.05314			6.7604e-09
k__Fungi|p__Chytridiomycota|c__Chytridiomycetes	0.799566			8.21275e-08
k__Fungi|p__Chytridiomycota|c__Chytridiomycetes|o__Chytridiales	0.799566			8.21275e-08
k__Fungi|p__Chytridiomycota|c__Chytridiomycetes|o__Chytridiales|f__Chytridiaceae	0.799566			8.21275e-08
k__Fungi|p__Chytridiomycota|c__Chytridiomycetes|o__Chytridiales|f__Chytridiaceae|g__Phlyctochytrium	0.799566			8.21275e-08
k__Fungi|p__Chytridiomycota|c__GS13	1.45849			-
k__Fungi|p__Chytridiomycota|c__Rhizophlyctidomycetes	0.964496			-
k__Fungi|p__Chytridiomycota|c__Rhizophlyctidomycetes|o__Rhizophlyctidales	0.964496			-
k__Fungi|p__Chytridiomycota|c__Rhizophlyctidomycetes|o__Rhizophlyctidales|f__Rhizophlyctidaceae	0.964496			-
k__Fungi|p__Chytridiomycota|c__Rhizophlyctidomycetes|o__Rhizophlyctidales|f__Rhizophlyctidaceae|g__Rhizophlyctis	0.964496			-
k__Fungi|p__Chytridiomycota|c__Spizellomycetes	1.4974			9.23864e-08
k__Fungi|p__Chytridiomycota|c__Spizellomycetes|o__Spizellomycetales	1.4974			9.23864e-08
k__Fungi|p__Chytridiomycota|c__Spizellomycetes|o__Spizellomycetales|f__Powellomycetaceae	0.840211			4.48331e-13
k__Fungi|p__Chytridiomycota|c__Spizellomycetes|o__Spizellomycetales|f__Powellomycetaceae|g__Powellomyces	0.840211			4.48331e-13
k__Fungi|p__Chytridiomycota|c__Spizellomycetes|o__Spizellomycetales|f__Spizellomycetaceae	1.37855			-
k__Fungi|p__Chytridiomycota|c__Spizellomycetes|o__Spizellomycetales|f__Spizellomycetaceae|g__Spizellomyces	1.37855			-
k__Fungi|p__Entomophthoromycota	0.123658			-
k__Fungi|p__Entomophthoromycota|c__Basidiobolomycetes	0.123658			-
k__Fungi|p__Entomophthoromycota|c__Basidiobolomycetes|o__Basidiobolales	0.123658			-
k__Fungi|p__Entomophthoromycota|c__Basidiobolomycetes|o__Basidiobolales|f__Basidiobolaceae	0.123658			-
k__Fungi|p__Entomophthoromycota|c__Basidiobolomycetes|o__Basidiobolales|f__Basidiobolaceae|g__Basidiobolus	0.123658			-
k__Fungi|p__Glomeromycota	1.17525			-
k__Fungi|p__Glomeromycota|c__Glomeromycetes	1.15374			-
k__Fungi|p__Glomeromycota|c__Glomeromycetes|o__Glomerales	1.15374			-
k__Fungi|p__Glomeromycota|c__Glomeromycetes|o__Glomerales|f__Claroideoglomeraceae	1.07549			4.5591e-09
k__Fungi|p__Glomeromycota|c__Glomeromycetes|o__Glomerales|f__Claroideoglomeraceae|g__Claroideoglomus	0.568315			-
k__Fungi|p__Glomeromycota|c__Glomeromycetes|o__Glomerales|f__Glomeraceae	1.08603			-
k__Fungi|p__Glomeromycota|c__Glomeromycetes|o__Glomerales|f__Glomeraceae|g__Funneliformis	0.900478			-
k__Fungi|p__Kickxellomycota	0.982429			-
k__Fungi|p__Kickxellomycota|c__Kickxellomycetes	0.982429			-
k__Fungi|p__Kickxellomycota|c__Kickxellomycetes|o__Kickxellales	0.982429			-
k__Fungi|p__Kickxellomycota|c__Kickxellomycetes|o__Kickxellales|f__Kickxellaceae	0.982429			-
k__Fungi|p__Kickxellomycota|c__Kickxellomycetes|o__Kickxellales|f__Kickxellaceae|g__Ramicandelaber	0.982429			-
k__Fungi|p__Mucoromycota	1.76974			1.86052e-13
k__Fungi|p__Mucoromycota|c__Mucoromycetes	1.76974			1.86052e-13
k__Fungi|p__Mucoromycota|c__Mucoromycetes|o__Mucorales	1.76974			1.86052e-13
k__Fungi|p__Mucoromycota|c__Mucoromycetes|o__Mucorales|f__Mucoraceae	0.577981			9.56092e-13
k__Fungi|p__Mucoromycota|c__Mucoromycetes|o__Mucorales|f__Mucoraceae|g__Actinomucor	0.570917			9.56092e-13
k__Fungi|p__Mucoromycota|c__Mucoromycetes|o__Mucorales|f__Rhizopodaceae	0.514501			2.10809e-13
k__Fungi|p__Mucoromycota|c__Mucoromycetes|o__Mucorales|f__Rhizopodaceae|g__Rhizopus	0.514501			2.10809e-13
k__Fungi|p__Mucoromycota|c__Mucoromycetes|o__Mucorales|f__Saksenaeaceae	1.71286			3.70826e-05
k__Fungi|p__Mucoromycota|c__Mucoromycetes|o__Mucorales|f__Saksenaeaceae|g__Saksenaea	1.71286			3.70826e-05

## Sheet: Supplementary Table 5
Table S5 The MetaCyc pathway biomarkers categorized by the seven compartment niches are identified by linear discriminant analysis (LDA) effect size analysis.
Pathways	Log10_baseMean	Niche	LDA	padj	PWY	Description	Ontology
superpathway of bacteriochlorophyll a biosynthesis	0.616146	Leaf	0.496489	1.2223e-07	PWY-5529	superpathway of bacteriochlorophyll a biosynthesis	Chlorophyll <i>a</i> Biosynthesis // "Superpathways"
chlorophyllide a biosynthesis I	0.421775	Leaf	0.377301	2.08684e-07	CHLOROPHYLL-SYN	chlorophyllide a biosynthesis I (aerobic, light-dependent)
chlorophyllide a biosynthesis II	0.849756	Leaf	0.640176	1.60999e-09	PWY-5531	chlorophyllide a biosynthesis II (anaerobic)
chlorophyllide a biosynthesis III	0.849756	Leaf	0.640176	1.60999e-09	PWY-7159	chlorophyllide a biosynthesis III (aerobic, light independent)
6-hydroxymethyl-dihydropterin diphosphate biosynthesis I	1.74517	Pod	0.769558	1.4972e-10	PWY-6147	6-hydroxymethyl-dihydropterin diphosphate biosynthesis I	6-Hydroxymethyl-Dihydropterin Diphosphate Biosynthesis
6-hydroxymethyl-dihydropterin diphosphate biosynthesis III	1.7662	Pod	0.794653	6.55027e-10	PWY-7539	6-hydroxymethyl-dihydropterin diphosphate biosynthesis III (Chlamydia)	6-Hydroxymethyl-Dihydropterin Diphosphate Biosynthesis
adenosine nucleotides degradation II	1.93271	Pod	1.28404	7.56251e-12	SALVADEHYPOX-PWY	adenosine nucleotides degradation II	Adenosine Nucleotides Degradation
aromatic biogenic amine degradation	1.62062	Pod	1.10135	1.01833e-05	PWY-7431	aromatic biogenic amine degradation (bacteria)	Amines and Polyamines Degradation
Calvin-Benson-Bassham cycle	1.87921	Pod	1.12198	2.2384e-09	CALVIN-PWY	Calvin-Benson-Bassham cycle	Autotrophic CO<sub>2</sub> Fixation // "Sugars Biosynthesis" // |Photosynthesis|
D-fructuronate degradation	1.6551	Pod	1.17402	4.02629e-09	PWY-7242	D-fructuronate degradation	Sugar Acids Degradation
formaldehyde assimilation II	1.51393	Pod	1.1557	1.99147e-08	PWY-1861	formaldehyde assimilation II (RuMP Cycle)	Formaldehyde Assimilation
formaldehyde oxidation I	1.57954	Pod	1.24958	1.80815e-08	RUMP-PWY	formaldehyde oxidation I	Generation of Precursor Metabolites and Energy // "Formaldehyde Oxidation"
glycogen degradation I	1.64883	Pod	0.817705	4.89377e-06	GLYCOCAT-PWY	glycogen degradation I (bacterial)	Glycogen Degradation
glycolysis V	1.25799	Pod	1.00849	2.91381e-10	P341-PWY	glycolysis V (Pyrococcus)	Glycolysis
glyoxylate cycle	1.71391	Pod	0.907824	1.28582e-10	GLYOXYLATE-BYPASS	glyoxylate cycle	Generation of Precursor Metabolites and Energy
inosine-5'-phosphate biosynthesis III	1.6894	Pod	0.642834	7.14881e-09	PWY-7234	inosine-5'-phosphate biosynthesis III	Inosine-5'-phosphate Biosynthesis
methanol oxidation to carbon dioxide	1.21679	Pod	0.775393	1.73954e-05	PWY-7616	methanol oxidation to carbon dioxide	Alcohols Degradation // |Detoxification| // "Superpathways"
methyl ketone biosynthesis	1.33168	Pod	0.996337	6.20546e-08	PWY-7007	methyl ketone biosynthesis	Generation of Precursor Metabolites and Energy
mono-trans, poly-cis decaprenyl phosphate biosynthesis	1.29871	Pod	0.951146	7.33737e-07	PWY-6383	mono-trans, poly-cis decaprenyl phosphate biosynthesis	Polyprenyl Biosynthesis
N10-formyl-tetrahydrofolate biosynthesis	1.70351	Pod	0.623366	4.0544e-08	1CMET2-PWY	N10-formyl-tetrahydrofolate biosynthesis	Folate Biosynthesis
NAD salvage pathway I	1.67353	Pod	0.822956	9.9595e-08	PYRIDNUCSAL-PWY	NAD salvage pathway I	NAD Biosynthesis
pentose phosphate pathway	1.83041	Pod	1.08184	2.02762e-09	PENTOSE-P-PWY	pentose phosphate pathway	Pentose Phosphate Pathways
polyisoprenoid biosynthesis	1.76423	Pod	0.937392	3.87399e-10	POLYISOPRENSYN-PWY	polyisoprenoid biosynthesis (E. coli)	Polyprenyl Biosynthesis // "Superpathways"
ppGpp biosynthesis	1.56289	Pod	1.11101	2.27973e-10	PPGPPMET-PWY	ppGpp biosynthesis	Metabolic Regulators Biosynthesis
purine nucleotides degradation II	1.78123	Pod	1.10201	1.05621e-06	PWY-6353	purine nucleotides degradation II (aerobic)	Purine Nucleotides Degradation // "Superpathways"
pyrimidine deoxyribonucleotides de novo biosynthesis I	1.74476	Pod	0.714951	8.4351e-08	PWY-7184	pyrimidine deoxyribonucleotides de novo biosynthesis I	Metabolic Clusters // "Pyrimidine Deoxyribonucleotides <i>De Novo</i> Biosynthesis"
S-adenosyl-L-methionine cycle I	1.52005	Pod	0.879453	5.08059e-08	PWY-6151	S-adenosyl-L-methionine cycle I	<i>S</i>-adenosyl-L-methionine cycle // "Superpathways"
starch degradation V	1.67346	Pod	0.958413	1.0164e-07	PWY-6737	starch degradation V	Starch Degradation
sucrose biosynthesis I	1.31577	Pod	1.05158	5.72004e-14	SUCSYN-PWY	sucrose biosynthesis I (from photosynthesis)	Sucrose Biosynthesis // "Superpathways"
sucrose biosynthesis III	1.06826	Pod	0.837897	3.14851e-14	PWY-7347	sucrose biosynthesis III	Sucrose Biosynthesis
sulfate reduction I	1.79218	Pod	0.960864	3.1024e-07	SO4ASSIM-PWY	sulfate reduction I (assimilatory)	Sulfate Reduction // "Superpathways"
superpathway of 2,3-butanediol biosynthesis	1.26724	Pod	0.88204	2.02366e-09	PWY-6396	superpathway of 2,3-butanediol biosynthesis	Butanediol Biosynthesis // "Superpathways"
superpathway of glyoxylate bypass and TCA	1.75698	Pod	1.0155	4.76183e-11	TCA-GLYOX-BYPASS	superpathway of glyoxylate bypass and TCA	Superpathways // "TCA cycle"
superpathway of L-methionine biosynthesis	1.71102	Pod	0.555289	3.74664e-05	PWY-5345	superpathway of L-methionine biosynthesis (by sulfhydrylation)	L-methionine <i>De Novo</i> Biosynthesis // "Superpathways"
superpathway of pyrimidine deoxyribonucleotides de novo biosynthesis	1.71287	Pod	0.690923	7.35713e-10	PWY0-166	superpathway of pyrimidine deoxyribonucleotides de novo biosynthesis (E. coli)	Pyrimidine Deoxyribonucleotides <i>De Novo</i> Biosynthesis // "Superpathways"
superpathway of UDP-glucose-derived O-antigen building blocks biosynthesis	1.63777	Pod	1.05216	2.39157e-12	PWY-7328	superpathway of UDP-glucose-derived O-antigen building blocks biosynthesis	Superpathways // "UDP-sugar Biosynthesis"
taxadiene biosynthesis	1.64689	Pod	0.948738	6.88849e-07	PWY-7392	taxadiene biosynthesis (engineered)	Diterpenoids Biosynthesis // "Superpathways"
TCA cycle VII	1.72856	Pod	1.27643	5.98578e-09	PWY-7254	TCA cycle VII (acetate-producers)	TCA cycle
heme b biosynthesis II	1.72227	Pod	0.609484	4.70455e-08	HEMESYN2-PWY	heme biosynthesis II (anaerobic)	Heme <i>b</i> Biosynthesis
superpathway of b heme biosynthesis from glycine	1.60527	Pod	0.974959	3.23027e-07	PWY-5920	superpathway of heme biosynthesis from glycine	Heme <i>b</i> Biosynthesis // "Superpathways"
myo-, chiro- and scyllo-inositol degradation	1.77867	Pod	1.33159	1.07762e-08	PWY-7237	myo-, chiro- and scillo-inositol degradation	Sugar Alcohols Degradation // "Superpathways"
superpathway of &beta;-D-glucuronide and D-glucuronate degradation	1.5394	Pod	1.13148	6.61582e-08	GLUCUROCAT-PWY	superpathway of &beta;-D-glucuronide and D-glucuronate degradation
urate biosynthesis/inosine 5'-phosphate degradation	1.95661	Pod	1.19912	8.6885e-12	PWY-5695	urate biosynthesis/inosine 5'-phosphate degradation
superpathway of pyrimidine deoxyribonucleotides de novo biosynthesis	1.75425	Pod	0.703282	2.57493e-10	PWY-7211	superpathway of pyrimidine deoxyribonucleotides de novo biosynthesis
1,3-propanediol biosynthesis	0	Rhizosphere	0.0101636	1.98484e-05	PWY-7385	1,3-propanediol biosynthesis (engineered)	Fermentation to Alcohols
2-nitrobenzoate degradation I	0.554932	Rhizosphere	0.312463	2.31151e-06	PWY-5647	2-nitrobenzoate degradation I	2-Nitrobenzoate Degradation // "Superpathways"
4-coumarate degradation	0	Rhizosphere	0.113681	6.72368e-11	PWY-7046	4-coumarate degradation (anaerobic)	Phenolic Compounds Degradation
allantoin degradation IV	0.730294	Rhizosphere	0.518353	1.84955e-06	PWY0-41	allantoin degradation IV (anaerobic)	Allantoin Degradation // "Superpathways"
benzoate fermentation	0	Rhizosphere	0.0114972	1.84576e-08	PWY-7402	benzoate fermentation (to acetate and cyclohexane carboxylate)	|Fermentation| // "Superpathways"
catechol degradation I	1.09963	Rhizosphere	0.641141	7.16657e-06	PWY-5415	catechol degradation I (meta-cleavage pathway)	Catechol Degradation // "Superpathways"
catechol degradation II	0.969196	Rhizosphere	0.61059	9.56031e-06	PWY-5420	catechol degradation II (meta-cleavage pathway)	Catechol Degradation // "Superpathways"
catechol degradation to 2-oxopent-4-enoate II	0.925666	Rhizosphere	0.588187	6.69497e-06	PWY-5419	catechol degradation to 2-oxopent-4-enoate II	Catechol Degradation
chitin derivatives degradation	0	Rhizosphere	0.136689	1.44946e-06	PWY-6906	chitin derivatives degradation	Chitin Degradation
chorismate biosynthesis II	0	Rhizosphere	0.0161257	6.4637e-05	PWY-6165	chorismate biosynthesis II (archaea)	Chorismate Biosynthesis // "Superpathways"
dTDP-D-desosamine biosynthesis	0.0988264	Rhizosphere	0.210528	4.13832e-08	PWY-6942	dTDP-D-desosamine biosynthesis	dTDP-sugar Biosynthesis
dTDP-N-acetylviosamine biosynthesis	0.209356	Rhizosphere	0.256893	8.06479e-08	PWY-7316	dTDP-N-acetylviosamine biosynthesis	dTDP-sugar Biosynthesis
erythromycin D biosynthesis	0.0021056	Rhizosphere	0.176125	5.13307e-08	PWY-7106	erythromycin D biosynthesis	Macrolide Antibiotics Biosynthesis
glycerol degradation to butanol	0.983449	Rhizosphere	0.707966	1.86017e-08	PWY-7003	glycerol degradation to butanol	Fermentation to Alcohols // "Superpathways"
heparin degradation	0	Rhizosphere	0.0177493	9.02453e-12	PWY-7644	heparin degradation	Glycosaminoglycan Degradation
heterolactic fermentation	1.36974	Rhizosphere	0.834256	8.96233e-06	P122-PWY	heterolactic fermentation	Fermentation to Lactate // "pyruvate fermentation to ethanol"
hexitol fermentation to lactate, formate, ethanol and acetate	1.0286	Rhizosphere	0.694366	3.59459e-06	P461-PWY	hexitol fermentation to lactate, formate, ethanol and acetate	Fermentation to Acetate // "Fermentation to Lactate" // "pyruvate fermentation to ethanol" // "Sugar Alcohols Degradation" // "Superpathways"
isopropanol biosynthesis	0.801112	Rhizosphere	0.586254	1.04452e-09	PWY-6876	isopropanol biosynthesis	Generation of Precursor Metabolites and Energy
L-lysine biosynthesis II	0.953281	Rhizosphere	0.712515	1.10785e-07	PWY-2941	L-lysine biosynthesis II	L-lysine Biosynthesis
L-methionine salvage cycle III	0.69882	Rhizosphere	0.51701	1.44816e-07	PWY-7527	L-methionine salvage cycle III	L-methionine Salvage // "Superpathways"
meta cleavage pathway of aromatic compounds	0.816552	Rhizosphere	0.520355	7.84303e-08	PWY-5430	meta cleavage pathway of aromatic compounds	Benzoate Degradation // "Superpathways"
methylaspartate cycle	0.817265	Rhizosphere	0.591274	1.22921e-08	PWY-6728	methylaspartate cycle	Generation of Precursor Metabolites and Energy
methylgallate degradation	0.716014	Rhizosphere	0.441186	2.88078e-06	METHYLGALLATE-DEGRADATION-PWY	methylgallate degradation	Aromatic Compounds Degradation
nicotine degradation II	0	Rhizosphere	0.0149322	0.00270255	PWY-6993	nicotine degradation II (pyrrolidine pathway)	Nicotine Degradation
pyruvate fermentation to acetone	1.0425	Rhizosphere	0.784945	3.48441e-09	PWY-6588	pyruvate fermentation to acetone	Fermentation of Pyruvate
pyruvate fermentation to butanoate	0.703623	Rhizosphere	0.52303	1.20856e-08	CENTFERM-PWY	pyruvate fermentation to butanoate	Fermentation to Butanoate // "Fermentation of Pyruvate"
sitosterol degradation to androstenedione	0.0838164	Rhizosphere	0.195005	1.04068e-09	PWY-6948	sitosterol degradation to androstenedione	Steroids Degradation
spirilloxanthin and 2,2'-diketo-spirilloxanthin biosynthesis	0	Rhizosphere	0.0167301	5.68232e-07	PWY-6581	spirilloxanthin and 2,2'-diketo-spirilloxanthin biosynthesis	Carotenoids Biosynthesis // "Tetraterpenoids Biosynthesis"
superpathway of aerobic toluene degradation	0.774276	Rhizosphere	0.530887	1.83652e-09	PWY-5183	superpathway of aerobic toluene degradation	Superpathways // "Toluenes Degradation"
superpathway of arginine and polyamine biosynthesis	1.34896	Rhizosphere	0.919553	5.00231e-05	ARG+POLYAMINE-SYN	superpathway of arginine and polyamine biosynthesis	Amines and Polyamines Biosynthesis // "Superpathways"
superpathway of chorismate metabolism	1.30794	Rhizosphere	0.963916	7.03261e-08	ALL-CHORISMATE-PWY	superpathway of chorismate metabolism	Superpathways
superpathway of Clostridium acetobutylicum acidogenic fermentation	0.785093	Rhizosphere	0.579247	1.20856e-08	PWY-6590	superpathway of Clostridium acetobutylicum acidogenic fermentation	Fermentation of Pyruvate // "Superpathways"
superpathway of demethylmenaquinol-6 biosynthesis I	1.10233	Rhizosphere	0.817965	6.02093e-09	PWY-5860	superpathway of demethylmenaquinol-6 biosynthesis I	Demethylmenaquinol-6 Biosynthesis // "Superpathways"
superpathway of demethylmenaquinol-6 biosynthesis II	0	Rhizosphere	0.10922	1.44205e-09	PWY-7373	superpathway of demethylmenaquinol-6 biosynthesis II	Demethylmenaquinol-6 Biosynthesis // "Superpathways"
superpathway of demethylmenaquinol-9 biosynthesis	1.10233	Rhizosphere	0.817965	6.02093e-09	PWY-5862	superpathway of demethylmenaquinol-9 biosynthesis	Demethylmenaquinol Biosynthesis // "Superpathways"
superpathway of erythromycin biosynthesis	0.0447626	Rhizosphere	0.191374	4.78948e-08	PWY-6977	superpathway of erythromycin biosynthesis	Macrolide Antibiotics Biosynthesis // "Superpathways"
superpathway of glycerol degradation to 1,3-propanediol	0	Rhizosphere	0.102936	3.78195e-08	GOLPDLCAT-PWY	superpathway of glycerol degradation to 1,3-propanediol	Glycerol Degradation // "Superpathways"
superpathway of hexitol degradation	1.23257	Rhizosphere	0.939521	4.79916e-11	HEXITOLDEGSUPER-PWY	superpathway of hexitol degradation (bacteria)	Sugar Alcohols Degradation // "Superpathways"
superpathway of L-threonine metabolism	0.113759	Rhizosphere	0.201789	3.49424e-05	THREOCAT-PWY	superpathway of L-threonine metabolism	Superpathways // "L-threonine Degradation"
superpathway of megalomicin A biosynthesis	0.0433066	Rhizosphere	0.190421	4.32779e-08	PWY-7110	superpathway of megalomicin A biosynthesis	Macrolide Antibiotics Biosynthesis // "Superpathways"
superpathway of menaquinol-10 biosynthesis	1.21933	Rhizosphere	0.911656	4.54504e-09	PWY-5896	superpathway of menaquinol-10 biosynthesis	Menaquinol Biosynthesis // "Superpathways"
superpathway of menaquinol-6 biosynthesis I	1.21933	Rhizosphere	0.911656	4.54504e-09	PWY-5850	superpathway of menaquinol-6 biosynthesis I	Menaquinol Biosynthesis // "Superpathways"
superpathway of menaquinol-9 biosynthesis	1.21933	Rhizosphere	0.911656	4.54504e-09	PWY-5845	superpathway of menaquinol-9 biosynthesis	Menaquinol Biosynthesis // "Superpathways"
superpathway of mycolyl-arabinogalactan-peptidoglycan complex biosynthesis	0.626808	Rhizosphere	0.465979	2.14913e-10	PWY-6404	superpathway of mycolyl-arabinogalactan-peptidoglycan complex biosynthesis	Cell Wall Biosynthesis // "Superpathways"
superpathway of N-acetylglucosamine, N-acetylmannosamine and N-acetylneuraminate degradation	0.515238	Rhizosphere	0.391599	9.17199e-08	GLCMANNANAUT-PWY	superpathway of N-acetylglucosamine, N-acetylmannosamine and N-acetylneuraminate degradation	Amines and Polyamines Degradation // "Superpathways"
superpathway of N-acetylneuraminate degradation	0.916157	Rhizosphere	0.665408	1.74093e-08	P441-PWY	superpathway of N-acetylneuraminate degradation	Carboxylates Degradation // "Superpathways"
superpathway of polyamine biosynthesis I	1.16962	Rhizosphere	0.797341	3.50269e-05	POLYAMSYN-PWY	superpathway of polyamine biosynthesis I	Amines and Polyamines Biosynthesis // "Superpathways"
syringate degradation	0.780282	Rhizosphere	0.463069	3.30171e-05	PWY-6339	syringate degradation	Aromatic Compounds Degradation // "Superpathways"
thiazole biosynthesis I	0.956929	Rhizosphere	0.715187	1.94714e-08	PWY-6892	thiazole biosynthesis I (E. coli)	Thiazole Biosynthesis
toluene degradation I	1.18035	Rhizosphere	0.68201	6.65674e-06	PWY-5180	toluene degradation I (aerobic) (via o-cresol)	Superpathways // "Toluenes Degradation"
toluene degradation II	1.18035	Rhizosphere	0.68201	6.65674e-06	PWY-5182	toluene degradation II (aerobic) (via 4-methylcatechol)	Superpathways // "Toluenes Degradation"
toluene degradation IV	0.754445	Rhizosphere	0.520036	5.28628e-08	PWY-5178	toluene degradation IV (aerobic) (via catechol)	Superpathways // "Toluenes Degradation"
urea cycle	1.53101	Rhizosphere	0.996199	4.75571e-08	PWY-4984	urea cycle	Nitrogen Compounds Metabolism
S-methyl-5-thio-alpha-D-ribose 1-phosphate degradation	0.534928	Rhizosphere	0.412203	1.64652e-07	PWY-4361	S-methyl-5-thio-&alpha;-D-ribose 1-phosphate degradation	<i>S</i>-methyl-5-thio-&alpha;-D-ribose 1-phosphate degradation
superpathway of thiamine diphosphate biosynthesis I	1.27967	Rhizosphere	0.98091	3.65263e-07	PWY-6895	superpathway of thiamin diphosphate biosynthesis II	Superpathways // "Thiamine Biosynthesis"
superpathway of thiamine diphosphate biosynthesis I	1.35295	Rhizosphere	1.0256	3.48021e-08	THISYN-PWY	superpathway of thiamin diphosphate biosynthesis I	Superpathways // "Thiamine Biosynthesis"
superpathway of L-methionine biosynthesis	1.67024	Rhizosphere	0.983068	2.53377e-11	PWY-5347	superpathway of L-methionine biosynthesis (transsulfuration)
superpathway of erythromycin biosynthesis	0	Rhizosphere	0.171661	5.64557e-08	PWY-6975	superpathway of erythromycin biosynthesis (without sugar biosynthesis)
mannan degradation	0.17774	Rhizosphere	0.242238	1.60828e-06	PWY-7456	mannan degradation
teichoic acid (poly-glycerol) biosynthesis	0.948114	Rhizosphere	0.623645	3.57566e-08	TEICHOICACID-PWY	teichoic acid (poly-glycerol) biosynthesis
4-aminobutanoate degradation V	1.55484	Root	0.744399	1.15049e-07	PWY-5022	4-aminobutanoate degradation V	4-Aminobutanoate Degradation // "Fermentation to Butanoate"
4-deoxy-L-threo-hex-4-enopyranuronate degradation	1.45631	Root	1.05327	2.50542e-08	PWY-6507	4-deoxy-L-threo-hex-4-enopyranuronate degradation	Sugar Derivatives Degradation
4-hydroxyphenylacetate degradation	1.09753	Root	0.694182	5.40847e-08	3-HYDROXYPHENYLACETATE-DEGRADATION-PWY	4-hydroxyphenylacetate degradation	Aromatic Compounds Degradation
aerobactin biosynthesis	0.44025	Root	0.341239	4.89654e-08	AEROBACTINSYN-PWY	aerobactin biosynthesis	Siderophore Biosynthesis
CMP-legionaminate biosynthesis I	0.209536	Root	0.201659	9.00134e-08	PWY-6749	CMP-legionaminate biosynthesis I	CMP-legionaminate biosynthesis
cob(II)yrinate a,c-diamide biosynthesis II	1.42061	Root	0.804695	3.65359e-05	PWY-7376	cob(II)yrinate a,c-diamide biosynthesis II (late cobalt incorporation)	cob(II)yrinate <i>a,c</i>-diamide biosynthesis
ectoine biosynthesis	1.11608	Root	0.744257	1.19226e-08	P101-PWY	ectoine biosynthesis	Amines and Polyamines Biosynthesis
enterobacterial common antigen biosynthesis	0.740537	Root	0.539152	2.44943e-10	ECASYN-PWY	enterobacterial common antigen biosynthesis	Lipopolysaccharide Biosynthesis // "Superpathways"
enterobactin biosynthesis	1.19874	Root	0.715122	1.53703e-06	ENTBACSYN-PWY	enterobactin biosynthesis	Siderophore Biosynthesis // "Superpathways"
gallate degradation II	0.676975	Root	0.401814	2.98165e-06	GALLATE-DEGRADATION-I-PWY	gallate degradation II	Gallate Degradation
glycine betaine degradation I	1.35456	Root	1.0392	5.00471e-13	PWY-3661	glycine betaine degradation I	Glycine Betaine Degradation
gondoate biosynthesis	1.99066	Root	1.26878	2.7853e-11	PWY-7663	gondoate biosynthesis (anaerobic)	Unsaturated Fatty Acid Biosynthesis
L-histidine degradation I	1.65634	Root	0.899828	4.92813e-08	HISDEG-PWY	L-histidine degradation I	L-histidine Degradation
L-isoleucine biosynthesis IV	1.67037	Root	1.18823	3.02184e-08	PWY-5104	L-isoleucine biosynthesis IV	L-isoleucine Biosynthesis
methylphosphonate degradation I	1.55966	Root	1.11471	6.27789e-09	PWY0-1533	methylphosphonate degradation I	Methylphosphonate Degradation
mycolate biosynthesis	1.89126	Root	1.34797	2.7589e-10	PWYG-321	mycolate biosynthesis	Fatty Acid Biosynthesis
NAD salvage pathway II	0.97936	Root	0.709007	1.08475e-08	NAD-BIOSYNTHESIS-II	NAD salvage pathway II	NAD Biosynthesis
oleate biosynthesis IV	1.86549	Root	1.31646	1.83515e-10	PWY-7664	oleate biosynthesis IV (anaerobic)	Oleate Biosynthesis
palmitoleate biosynthesis I	1.84943	Root	1.3102	3.3146e-10	PWY-6282	palmitoleate biosynthesis I (from (5Z)-dodec-5-enoate)	Palmitoleate Biosynthesis
polymyxin resistance	0.689001	Root	0.511462	4.56265e-10	PWY0-1338	polymyxin resistance	Antibiotic Resistance // "Lipopolysaccharide Biosynthesis"
protocatechuate degradation I	0.600049	Root	0.332682	6.24889e-05	P184-PWY	protocatechuate degradation I (meta-cleavage pathway)	Protocatechuate Degradation
protocatechuate degradation II	1.73951	Root	1.1476	1.70586e-07	PROTOCATECHUATE-ORTHO-CLEAVAGE-PWY	protocatechuate degradation II (ortho-cleavage pathway)	Protocatechuate Degradation
pyruvate fermentation to isobutanol	2.15439	Root	1.28479	5.24288e-06	PWY-7111	pyruvate fermentation to isobutanol (engineered)	Fermentation to Alcohols // "Fermentation of Pyruvate"
queuosine biosynthesis	1.60318	Root	0.756645	2.62726e-06	PWY-6700	queuosine biosynthesis	Nucleic Acid Processing
stearate biosynthesis II	1.83758	Root	1.27753	2.3142e-09	PWY-5989	stearate biosynthesis II (bacteria and plants)	Stearate Biosynthesis
succinate fermentation to butanoate	0	Root	0.137807	6.86906e-07	PWY-5677	succinate fermentation to butanoate	Fermentation to Butanoate
sucrose degradation III	1.57257	Root	1.16836	6.38512e-09	PWY-621	sucrose degradation III (sucrose invertase)	Sucrose Degradation
superpathway of hexuronide and hexuronate degradation	1.20741	Root	0.861934	4.19702e-08	GALACT-GLUCUROCAT-PWY	superpathway of hexuronide and hexuronate degradation	Superpathways
superpathway of L-arginine and L-ornithine degradation	1.03969	Root	0.795701	1.18412e-10	ORNARGDEG-PWY	superpathway of L-arginine and L-ornithine degradation	L-arginine Degradation // "Superpathways"
superpathway of L-arginine, putrescine, and 4-aminobutanoate degradation	1.03969	Root	0.795701	1.18412e-10	ARGDEG-PWY	superpathway of L-arginine, putrescine, and 4-aminobutanoate degradation	L-arginine Degradation // "Superpathways"
superpathway of L-aspartate and L-asparagine biosynthesis	1.486	Root	1.06292	1.11177e-08	ASPASN-PWY	superpathway of L-aspartate and L-asparagine biosynthesis	Amino Acids Biosynthesis // "Metabolic Clusters" // "Superpathways"
superpathway of lipopolysaccharide biosynthesis	0.643021	Root	0.489257	2.31704e-08	LPSSYN-PWY	superpathway of lipopolysaccharide biosynthesis	Fatty Acid and Lipid Biosynthesis // "Superpathways"
superpathway of ornithine degradation	1.46684	Root	1.0787	1.52336e-05	ORNDEG-PWY	superpathway of ornithine degradation	Amines and Polyamines Degradation // "Superpathways"
thiazole biosynthesis II	0.871296	Root	0.644615	4.27798e-07	PWY-6891	thiazole biosynthesis II (Bacillus)	Thiazole Biosynthesis
(5Z)-dodec-5-enoate biosynthesis I	1.84002	Root	1.30897	2.03691e-10	PWY0-862	(5Z)-dodec-5-enoate biosynthesis	(5Z)-dodec-5-enoate Biosynthesis
superpathway of (Kdo)2-lipid A biosynthesis	1.08697	Root	0.807653	3.14921e-10	KDO-NAGLIPASYN-PWY	superpathway of (Kdo)2-lipid A biosynthesis
3-phenylpropanoate degradation	1.23483	Seed	0.905551	6.46101e-09	P281-PWY	3-phenylpropanoate degradation	Phenolic Compounds Degradation // "Superpathways"
D-galacturonate degradation II	1.08183	Seed	0.841635	1.0931e-13	PWY-6486	D-galacturonate degradation II	D-Galacturonate Degradation
fucose degradation	0.449948	Seed	0.318324	2.48265e-08	FUCCAT-PWY	fucose degradation	Sugars Degradation
L-glutamate and L-glutamine biosynthesis	1.54747	Seed	1.18983	1.33082e-11	PWY-5505	L-glutamate and L-glutamine biosynthesis	L-glutamate Biosynthesis // "L-glutamine Biosynthesis" // "Metabolic Clusters" // "Superpathways"
L-glutamate degradation VIII	0.187107	Seed	0.240736	7.99467e-09	PWY-5088	L-glutamate degradation VIII (to propanoate)	Fermentation to Propanoate // "L-glutamate Degradation" // "Superpathways"
L-histidine degradation II	1.54832	Seed	1.16263	1.82135e-11	PWY-5028	L-histidine degradation II	L-histidine Degradation
L-rhamnose degradation II	0.13102	Seed	0.233026	1.16984e-12	PWY-6713	L-rhamnose degradation II	L-rhamnose Degradation
lactose and galactose degradation I	0.061692	Seed	0.181618	1.91453e-07	LACTOSECAT-PWY	lactose and galactose degradation I	Galactose Degradation // "Lactose Degradation"
mandelate degradation I	0.340633	Seed	0.280707	6.16293e-11	PWY-1501	mandelate degradation I	Mandelates Degradation
mycolyl-arabinogalactan-peptidoglycan complex biosynthesis	0.225165	Seed	0.250132	6.09567e-09	PWY-6397	mycolyl-arabinogalactan-peptidoglycan complex biosynthesis	Cell Wall Biosynthesis
nylon-6 oligomer degradation	0.451687	Seed	0.344036	5.15957e-09	P621-PWY	nylon-6 oligomer degradation	Degradation/Utilization/Assimilation - Other
peptidoglycan biosynthesis IV	1.00123	Seed	0.718977	5.10871e-08	PWY-6471	peptidoglycan biosynthesis IV (Enterococcus faecium)	Antibiotic Resistance // "Peptidoglycan Biosynthesis" // "Superpathways"
superpathway of fucose and rhamnose degradation	0.2772	Seed	0.243872	4.77497e-07	FUC-RHAMCAT-PWY	superpathway of fucose and rhamnose degradation	Superpathways
superpathway of glycol metabolism and degradation	0.341701	Seed	0.27023	1.46673e-07	GLYCOL-GLYOXDEG-PWY	superpathway of glycol metabolism and degradation	Alcohols Degradation // "Superpathways"
superpathway of glycolysis, pyruvate dehydrogenase, TCA, and glyoxylate bypass	1.71067	Seed	0.781175	9.57112e-08	GLYCOLYSIS-TCA-GLYOX-BYPASS	superpathway of glycolysis, pyruvate dehydrogenase, TCA, and glyoxylate bypass	Generation of Precursor Metabolites and Energy // "Superpathways"
superpathway of L-phenylalanine biosynthesis	1.69636	Seed	0.89433	1.2541e-08	PWY-6628	superpathway of L-phenylalanine biosynthesis	L-phenylalanine Biosynthesis // "Superpathways"
superpathway of L-tryptophan biosynthesis	0.496591	Seed	0.431533	5.70167e-10	PWY-6629	superpathway of L-tryptophan biosynthesis	Superpathways // "L-tryptophan Biosynthesis"
superpathway of L-tyrosine biosynthesis	1.67786	Seed	0.832249	2.41111e-09	PWY-6630	superpathway of L-tyrosine biosynthesis	Superpathways // "L-tyrosine Biosynthesis"
superpathway of polyamine biosynthesis II	1.12779	Seed	0.741808	4.45969e-06	POLYAMINSYN3-PWY	superpathway of polyamine biosynthesis II	Amines and Polyamines Biosynthesis // "Superpathways"
superpathway of sulfolactate degradation	0.240402	Seed	0.228447	0.000292726	PWY-6641	superpathway of sulfolactate degradation	Sulfolactate Degradation // "Superpathways"
superpathway of tetrahydrofolate biosynthesis	1.67842	Seed	0.656318	1.00117e-08	PWY-6612	superpathway of tetrahydrofolate biosynthesis	Folate Biosynthesis // "Superpathways"
tRNA processing	1.55628	Seed	0.997689	9.08207e-10	PWY0-1479	tRNA processing	Nucleic Acid Processing
sulfoglycolysis	0	Seed	0.132302	1.07121e-08	PWY-7446	sulfoglycolysis
1,4-dihydroxy-6-naphthoate biosynthesis I	0.763337	Soil	0.571779	1.25922e-10	PWY-7374	1,4-dihydroxy-6-naphthoate biosynthesis I	1,4-dihydroxy-6-naphthoate biosynthesis
1,4-dihydroxy-6-naphthoate biosynthesis II	0.740908	Soil	0.557637	1.46436e-10	PWY-7371	1,4-dihydroxy-6-naphthoate biosynthesis II	1,4-dihydroxy-6-naphthoate biosynthesis
2-aminophenol degradation	0.402178	Soil	0.256284	3.74265e-08	PWY-6210	2-aminophenol degradation	Aromatic Compounds Degradation
3-hydroxypropanoate cycle	0	Soil	0.0748571	2.38618e-10	PWY-5743	3-hydroxypropanoate cycle	Autotrophic CO<sub>2</sub> Fixation
5-aminoimidazole ribonucleotide biosynthesis I	1.80379	Soil	0.896467	3.83387e-11	PWY-6121	5-aminoimidazole ribonucleotide biosynthesis I	5-Aminoimidazole Ribonucleotide Biosynthesis
5-aminoimidazole ribonucleotide biosynthesis II	1.80842	Soil	0.948253	9.45915e-11	PWY-6122	5-aminoimidazole ribonucleotide biosynthesis II	5-Aminoimidazole Ribonucleotide Biosynthesis
adenosine deoxyribonucleotides de novo biosynthesis II	1.8046	Soil	0.844308	3.66871e-10	PWY-7220	adenosine deoxyribonucleotides de novo biosynthesis II	Adenosine Deoxyribonucleotides <i>De Novo</i> Biosynthesis
adenosine ribonucleotides de novo biosynthesis	1.82416	Soil	0.923424	2.7847e-10	PWY-7219	adenosine ribonucleotides de novo biosynthesis	Purine Riboucleotides <i>De Novo</i> Biosynthesis
aerobic respiration I	2.25843	Soil	1.37156	1.02393e-09	PWY-3781	aerobic respiration I (cytochrome c)	Aerobic Respiration // "Electron Transfer"
anaerobic aromatic compound degradation	0	Soil	0.0212061	3.35475e-09	BENZCOA-PWY	anaerobic aromatic compound degradation (Thauera aromatica)	Aromatic Compounds Degradation // "Superpathways"
benzoyl-CoA degradation II	0	Soil	0.0208153	1.98795e-10	CENTBENZCOA-PWY	benzoyl-CoA degradation II (anaerobic)	Benzoyl-CoA Degradation
biphenyl degradation	0	Soil	0.0107534	0.000105493	PWY5F9-12	biphenyl degradation	Aromatic Compounds Degradation
chondroitin sulfate degradation I	0	Soil	0.0184998	1.30622e-09	PWY-6572	chondroitin sulfate degradation I (bacterial)	Glycosaminoglycan Degradation
chorismate biosynthesis from 3-dehydroquinate	1.74629	Soil	0.619422	1.3246e-09	PWY-6163	chorismate biosynthesis from 3-dehydroquinate	Chorismate Biosynthesis
chorismate biosynthesis I	1.76144	Soil	0.642346	1.3946e-09	ARO-PWY	chorismate biosynthesis I	Chorismate Biosynthesis // "Superpathways"
coenzyme A biosynthesis I	1.74523	Soil	0.894076	1.6266e-10	COA-PWY	coenzyme A biosynthesis I	Coenzyme A Biosynthesis
coenzyme B biosynthesis	0.19143	Soil	0.256118	9.66086e-09	P241-PWY	coenzyme B biosynthesis	Cofactors, Prosthetic Groups, Electron Carriers Biosynthesis
coumarins biosynthesis	0	Soil	0.0647219	2.39533e-07	PWY-7398	coumarins biosynthesis (engineered)	Coumarins Biosynthesis
crotonate fermentation	0	Soil	0.0238299	6.92217e-12	PWY-7401	crotonate fermentation (to acetate and cyclohexane carboxylate)	|Fermentation| // "Superpathways"
Entner-Doudoroff pathway III	0.585021	Soil	0.45754	9.08589e-12	PWY-2221	Entner-Doudoroff pathway III (semi-phosphorylative)	Entner-Duodoroff Pathways
ergothioneine biosynthesis I	1.18072	Soil	0.840401	1.1361e-10	PWY-7255	ergothioneine biosynthesis I (bacteria)	Ergothioneine Biosynthesis
ethylmalonyl-CoA pathway	0.966301	Soil	0.660063	1.29983e-12	PWY-5741	ethylmalonyl-CoA pathway	Generation of Precursor Metabolites and Energy
flavin biosynthesis I	1.7444	Soil	0.783991	1.00023e-09	RIBOSYN2-PWY	flavin biosynthesis I (bacteria and plants)	Flavin Biosynthesis
GDP-mannose biosynthesis	1.8259	Soil	0.917513	4.94104e-10	PWY-5659	GDP-mannose biosynthesis	GDP-sugar Biosynthesis
glycogen degradation II	0.958303	Soil	0.646832	3.12886e-09	PWY-5941	glycogen degradation II (eukaryotic)	Glycogen Degradation
glycolysis I	1.76334	Soil	1.02196	1.64322e-11	GLYCOLYSIS	glycolysis I (from glucose 6-phosphate)	Glycolysis
glycolysis II	1.72238	Soil	0.963791	3.78129e-10	PWY-5484	glycolysis II (from fructose 6-phosphate)	Glycolysis
glycolysis III	1.7877	Soil	1.00949	8.32743e-10	ANAGLYCOLYSIS-PWY	glycolysis III (from glucose)	Glycolysis
glyoxylate assimilation	0	Soil	0.0796812	1.99935e-10	PWY-5744	glyoxylate assimilation	Autotrophic CO<sub>2</sub> Fixation // "Degradation/Utilization/Assimilation - Other"
guanosine deoxyribonucleotides de novo biosynthesis II	1.8046	Soil	0.844308	3.66871e-10	PWY-7222	guanosine deoxyribonucleotides de novo biosynthesis II	Guanosine Deoxyribonucleotides <i>De Novo</i> Biosynthesis
guanosine ribonucleotides de novo biosynthesis	1.79588	Soil	0.924464	4.58738e-10	PWY-7221	guanosine ribonucleotides de novo biosynthesis	Purine Riboucleotides <i>De Novo</i> Biosynthesis
homolactic fermentation	1.71615	Soil	1.02035	1.98716e-09	ANAEROFRUCAT-PWY	homolactic fermentation	Fermentation to Lactate // "Superpathways"
incomplete reductive TCA cycle	1.68298	Soil	1.03608	1.26016e-06	P42-PWY	incomplete reductive TCA cycle	Reductive TCA Cycles
inosine-5'-phosphate biosynthesis I	1.73569	Soil	0.845825	3.80827e-10	PWY-6123	inosine-5'-phosphate biosynthesis I	Inosine-5'-phosphate Biosynthesis
isoprene biosynthesis II	0	Soil	0.102816	1.84703e-07	PWY-7391	isoprene biosynthesis II (engineered)	Hemiterpenes Biosynthesis
L-arginine biosynthesis I	1.73744	Soil	0.665668	1.90589e-08	ARGSYN-PWY	L-arginine biosynthesis I (via L-ornithine)	L-arginine Biosynthesis // "Superpathways"
L-arginine biosynthesis II	1.76743	Soil	0.714097	6.4702e-09	ARGSYNBSUB-PWY	L-arginine biosynthesis II (acetyl cycle)	L-arginine Biosynthesis
L-arginine biosynthesis IV	1.73581	Soil	0.664484	1.36208e-08	PWY-7400	L-arginine biosynthesis IV (archaebacteria)	L-arginine Biosynthesis
L-histidine biosynthesis	1.71689	Soil	0.683686	7.11532e-10	HISTSYN-PWY	L-histidine biosynthesis	L-histidine Biosynthesis
L-isoleucine biosynthesis III	1.87379	Soil	0.88703	1.01389e-07	PWY-5103	L-isoleucine biosynthesis III	L-isoleucine Biosynthesis
L-lysine biosynthesis III	1.81078	Soil	0.813127	1.70179e-10	PWY-2942	L-lysine biosynthesis III	L-lysine Biosynthesis
L-lysine biosynthesis V	0	Soil	0.0118207	3.28703e-06	PWY-3081	L-lysine biosynthesis V	L-lysine Biosynthesis
L-lysine biosynthesis VI	1.78031	Soil	0.740694	7.36249e-10	PWY-5097	L-lysine biosynthesis VI	L-lysine Biosynthesis
L-lysine fermentation to acetate and butanoate	0.915615	Soil	0.613827	3.78078e-07	P163-PWY	L-lysine fermentation to acetate and butanoate	Fermentation to Acetate // "Fermentation to Butanoate" // "L-lysine Degradation"
L-methionine salvage cycle I	0	Soil	0.0205498	1.61751e-06	PWY-7528	L-methionine salvage cycle I (bacteria and plants)	L-methionine Salvage // "Superpathways"
L-tryptophan biosynthesis	1.77563	Soil	0.898794	4.13445e-10	TRPSYN-PWY	L-tryptophan biosynthesis	L-tryptophan Biosynthesis
mannosylglycerate biosynthesis I	0	Soil	0.0601204	1.08794e-05	PWY-5656	mannosylglycerate biosynthesis I	Mannosylglycerate Biosynthesis
methanogenesis from acetate	0	Soil	0.103654	6.14925e-09	METH-ACETATE-PWY	methanogenesis from acetate	Methanogenesis
methylerythritol phosphate pathway I	1.70266	Soil	0.755523	2.0941e-10	NONMEVIPP-PWY	methylerythritol phosphate pathway I	Isopentenyl Diphosphate Biosynthesis
methylerythritol phosphate pathway II	1.70266	Soil	0.755523	2.0941e-10	PWY-7560	methylerythritol phosphate pathway II	Isopentenyl Diphosphate Biosynthesis
mevalonate pathway II	0	Soil	0.105447	5.44156e-09	PWY-6174	mevalonate pathway II (archaea)	Isopentenyl Diphosphate Biosynthesis
mycothiol biosynthesis	1.21685	Soil	0.909936	2.49526e-09	PWY1G-0	mycothiol biosynthesis	Reductants Biosynthesis
NAD biosynthesis I	1.69669	Soil	1.00628	2.61552e-12	PYRIDNUCSYN-PWY	NAD biosynthesis I (from aspartate)	NAD Biosynthesis
neopentalenoketolactone and pentalenate biosynthesis	0	Soil	0.0556485	1.44956e-10	PWY-6919	neopentalenoketolactone and pentalenate biosynthesis	Antibiotic Biosynthesis
nitrifier denitrification	0	Soil	0.0395242	3.71014e-10	PWY-7084	nitrifier denitrification	Anaerobic Respiration // "Ammonia Oxidation" // "Denitrification" // "Superpathways"
O-antigen building blocks biosynthesis	1.74007	Soil	0.873536	5.56805e-11	OANTIGEN-PWY	O-antigen building blocks biosynthesis (E. coli)	Metabolic Clusters // "Sugar Nucleotides Biosynthesis" // "Superpathways"
peptidoglycan biosynthesis I	1.75467	Soil	0.876148	6.18285e-10	PEPTIDOGLYCANSYN-PWY	peptidoglycan biosynthesis I (meso-diaminopimelate containing)	Peptidoglycan Biosynthesis // "Superpathways"
peptidoglycan biosynthesis III	1.73968	Soil	0.829829	2.07758e-09	PWY-6385	peptidoglycan biosynthesis III (mycobacteria)	Peptidoglycan Biosynthesis // "Superpathways"
peptidoglycan biosynthesis V	0.74896	Soil	0.562066	6.30476e-12	PWY-6470	peptidoglycan biosynthesis V (&beta;-lactam resistance)	Antibiotic Resistance // "Peptidoglycan Biosynthesis" // "Superpathways"
peptidoglycan maturation	1.7187	Soil	0.964247	3.56415e-07	PWY0-1586	peptidoglycan maturation (meso-diaminopimelate containing)	Peptidoglycan Biosynthesis
phosphatidylglycerol biosynthesis I	1.83076	Soil	1.00202	1.59469e-08	PWY4FS-7	phosphatidylglycerol biosynthesis I (plastidic)	Phosphatidylglycerol Biosynthesis // "Superpathways"
phosphatidylglycerol biosynthesis II	1.83076	Soil	1.00202	1.59469e-08	PWY4FS-8	phosphatidylglycerol biosynthesis II (non-plastidic)	Phosphatidylglycerol Biosynthesis // "Superpathways"
phosphopantothenate biosynthesis I	1.74488	Soil	0.912786	2.14879e-08	PANTO-PWY	phosphopantothenate biosynthesis I	Phosphopantothenate Biosynthesis
purine nucleobases degradation I	1.3217	Soil	1.04842	3.15827e-13	P164-PWY	purine nucleobases degradation I (anaerobic)	|Fermentation| // "Purine Nucleotides Degradation"
pyrimidine deoxyribonucleotide phosphorylation	1.73622	Soil	0.864396	4.93199e-10	PWY-7197	pyrimidine deoxyribonucleotide phosphorylation	Metabolic Clusters // "Pyrimidine Nucleotides Salvage"
pyrimidine deoxyribonucleotides de novo biosynthesis III	1.4571	Soil	1.08417	1.08073e-08	PWY-6545	pyrimidine deoxyribonucleotides de novo biosynthesis III	Metabolic Clusters // "Pyrimidine Deoxyribonucleotides <i>De Novo</i> Biosynthesis"
pyrimidine deoxyribonucleotides de novo biosynthesis IV	0	Soil	0.0219163	1.75626e-08	PWY-7198	pyrimidine deoxyribonucleotides de novo biosynthesis IV	Metabolic Clusters // "Pyrimidine Deoxyribonucleotides <i>De Novo</i> Biosynthesis"
pyruvate fermentation to propanoate I	1.81413	Soil	1.30408	4.15934e-11	P108-PWY	pyruvate fermentation to propanoate I	pyruvate fermentation to propanoate
reductive TCA cycle I	1.7444	Soil	1.437	1.16212e-12	P23-PWY	reductive TCA cycle I	Reductive TCA Cycles
reductive TCA cycle II	0.978887	Soil	0.746674	3.36219e-12	PWY-5392	reductive TCA cycle II	Reductive TCA Cycles
sucrose degradation II	0	Soil	0.167567	1.14559e-08	PWY-3801	sucrose degradation II (sucrose synthase)	Sucrose Degradation
superpathway of 5-aminoimidazole ribonucleotide biosynthesis	1.80842	Soil	0.948253	9.45915e-11	PWY-6277	superpathway of 5-aminoimidazole ribonucleotide biosynthesis	5-Aminoimidazole Ribonucleotide Biosynthesis // "Superpathways"
superpathway of adenosine nucleotides de novo biosynthesis I	1.83029	Soil	0.897144	1.25791e-10	PWY-7229	superpathway of adenosine nucleotides de novo biosynthesis I	Purine Nucleotides <i>De Novo</i> Biosynthesis // "Superpathways"
superpathway of adenosine nucleotides de novo biosynthesis II	1.81396	Soil	0.888131	1.39066e-10	PWY-6126	superpathway of adenosine nucleotides de novo biosynthesis II	Purine Nucleotides <i>De Novo</i> Biosynthesis // "Superpathways"
superpathway of aromatic amino acid biosynthesis	1.78348	Soil	0.688824	6.43407e-09	COMPLETE-ARO-PWY	superpathway of aromatic amino acid biosynthesis	Amino Acids Biosynthesis // "Superpathways"
superpathway of demethylmenaquinol-8 biosynthesis	1.30777	Soil	0.966961	3.05583e-11	PWY-5861	superpathway of demethylmenaquinol-8 biosynthesis	Demethylmenaquinol-8 Biosynthesis // "Superpathways"
superpathway of GDP-mannose-derived O-antigen building blocks biosynthesis	1.66816	Soil	1.11106	2.2201e-10	PWY-7323	superpathway of GDP-mannose-derived O-antigen building blocks biosynthesis	GDP-sugar Biosynthesis // "Superpathways"
superpathway of geranylgeranyl diphosphate biosynthesis II	1.7174	Soil	0.955406	1.74918e-10	PWY-5121	superpathway of geranylgeranyl diphosphate biosynthesis II (via MEP)	Diterpenoids Biosynthesis // "Geranylgeranyl Diphosphate Biosynthesis" // "Superpathways"
superpathway of guanosine nucleotides de novo biosynthesis I	1.81168	Soil	0.900767	2.19078e-10	PWY-7228	superpathway of guanosine nucleotides de novo biosynthesis I	Purine Nucleotides <i>De Novo</i> Biosynthesis // "Superpathways"
superpathway of guanosine nucleotides de novo biosynthesis II	1.79853	Soil	0.891052	2.40606e-10	PWY-6125	superpathway of guanosine nucleotides de novo biosynthesis II	Purine Nucleotides <i>De Novo</i> Biosynthesis // "Superpathways"
superpathway of L-isoleucine biosynthesis I	1.81338	Soil	0.786417	1.78089e-08	PWY-3001	superpathway of L-isoleucine biosynthesis I	L-isoleucine Biosynthesis // "Superpathways"
superpathway of L-threonine biosynthesis	1.75385	Soil	0.709994	2.5689e-09	THRESYN-PWY	superpathway of L-threonine biosynthesis	Superpathways // "L-threonine Biosynthesis"
superpathway of menaquinol-11 biosynthesis	1.39677	Soil	1.04167	1.27022e-11	PWY-5897	superpathway of menaquinol-11 biosynthesis	Menaquinol Biosynthesis // "Superpathways"
superpathway of menaquinol-12 biosynthesis	1.39677	Soil	1.04167	1.27022e-11	PWY-5898	superpathway of menaquinol-12 biosynthesis	Menaquinol Biosynthesis // "Superpathways"
superpathway of menaquinol-13 biosynthesis	1.39677	Soil	1.04167	1.27022e-11	PWY-5899	superpathway of menaquinol-13 biosynthesis	Menaquinol Biosynthesis // "Superpathways"
superpathway of menaquinol-7 biosynthesis	1.41107	Soil	1.0489	1.13162e-11	PWY-5840	superpathway of menaquinol-7 biosynthesis	Menaquinol Biosynthesis // "Superpathways"
superpathway of menaquinol-8 biosynthesis I	1.41338	Soil	1.05045	1.13252e-11	PWY-5838	superpathway of menaquinol-8 biosynthesis I	Menaquinol Biosynthesis // "Superpathways"
superpathway of menaquinol-8 biosynthesis II	1.1254	Soil	0.863885	1.02432e-10	PWY-6263	superpathway of menaquinol-8 biosynthesis II	Menaquinol Biosynthesis // "Superpathways"
superpathway of phospholipid biosynthesis I	1.85094	Soil	0.856171	4.35707e-08	PHOSLIPSYN-PWY	superpathway of phospholipid biosynthesis I (bacteria)	Phospholipid Biosynthesis // "Superpathways"
superpathway of phylloquinol biosynthesis	1.21463	Soil	0.906876	1.43735e-10	PWY-5863	superpathway of phylloquinol biosynthesis	Phylloquinol Biosynthesis // "Superpathways"
superpathway of purine nucleotides de novo biosynthesis I	1.79654	Soil	0.879465	1.59785e-10	PWY-841	superpathway of purine nucleotides de novo biosynthesis I	Purine Nucleotides <i>De Novo</i> Biosynthesis // "Superpathways"
superpathway of pyrimidine nucleobases salvage	1.81875	Soil	0.913805	1.36937e-09	PWY-7208	superpathway of pyrimidine nucleobases salvage	Pyrimidine Nucleotides Salvage // "Superpathways"
superpathway of pyrimidine ribonucleosides degradation	0	Soil	0.0301947	6.74724e-11	PWY-7209	superpathway of pyrimidine ribonucleosides degradation	Pyrimidine Nucleobases Degradation // "Pyrimidine Ribonucleosides Degradation" // "Superpathways"
superpathway of pyrimidine ribonucleosides salvage	1.53958	Soil	0.891227	2.81046e-05	PWY-7196	superpathway of pyrimidine ribonucleosides salvage	Pyrimidine Nucleotides Salvage // "Superpathways"
superpathway of pyrimidine ribonucleotides de novo biosynthesis	1.79938	Soil	0.851655	1.25083e-10	PWY0-162	superpathway of pyrimidine ribonucleotides de novo biosynthesis	Pyrimidine Ribonucleotides <i>De Novo</i> Biosynthesis // "Superpathways"
superpathway of S-adenosyl-L-methionine biosynthesis	1.65626	Soil	0.806029	1.39474e-07	MET-SAM-PWY	superpathway of S-adenosyl-L-methionine biosynthesis	Superpathways
superpathway of the 3-hydroxypropanoate cycle	0	Soil	0.0951379	2.06962e-10	PWY-7024	superpathway of the 3-hydroxypropanoate cycle	Autotrophic CO<sub>2</sub> Fixation // "Superpathways"
superpathway of UDP-N-acetylglucosamine-derived O-antigen building blocks biosynthesis	1.31788	Soil	1.04158	1.22969e-12	PWY-7332	superpathway of UDP-N-acetylglucosamine-derived O-antigen building blocks biosynthesis	Superpathways // "UDP-sugar Biosynthesis"
TCA cycle I	1.86756	Soil	0.778533	1.11796e-07	TCA	TCA cycle I (prokaryotic)	TCA cycle
TCA cycle V	1.87446	Soil	1.07535	4.92024e-08	PWY-6969	TCA cycle V (2-oxoglutarate:ferredoxin oxidoreductase)	TCA cycle
tetrapyrrole biosynthesis I	1.78365	Soil	0.963468	1.21745e-09	PWY-5188	tetrapyrrole biosynthesis I (from glutamate)	Tetrapyrrole Biosynthesis
tetrapyrrole biosynthesis II	1.75717	Soil	0.895095	1.58687e-10	PWY-5189	tetrapyrrole biosynthesis II (from glycine)	Tetrapyrrole Biosynthesis
toluene degradation VI	0	Soil	0.0150621	6.01477e-09	PWY-5184	toluene degradation VI (anaerobic)	Superpathways // "Toluenes Degradation"
tylosin biosynthesis	0	Soil	0.0183105	0.000321314	PWY-7415	tylosin biosynthesis	Macrolide Antibiotics Biosynthesis
UDP-N-acetyl-D-glucosamine biosynthesis I	1.77629	Soil	0.915392	2.56097e-10	UDPNAGSYN-PWY	UDP-N-acetyl-D-glucosamine biosynthesis I	UDP-<i>N</i>-acetyl-D-glucosamine Biosynthesis
UDP-N-acetylmuramoyl-pentapeptide biosynthesis I	1.75782	Soil	0.878636	1.01581e-09	PWY-6387	UDP-N-acetylmuramoyl-pentapeptide biosynthesis I (meso-diaminopimelate containing)	UDP-<i>N</i>-Acetylmuramoyl-Pentapeptide Biosynthesis
UDP-N-acetylmuramoyl-pentapeptide biosynthesis II	1.74179	Soil	0.830971	3.86619e-09	PWY-6386	UDP-N-acetylmuramoyl-pentapeptide biosynthesis II (lysine-containing)	UDP-<i>N</i>-Acetylmuramoyl-Pentapeptide Biosynthesis
reductive acetyl coenzyme A pathway I	0.904626	Soil	0.705631	2.30911e-10	CODH-PWY	reductive acetyl coenzyme A pathway	Autotrophic CO<sub>2</sub> Fixation
UMP biosynthesis I	1.79627	Soil	0.828304	8.9646e-11	PWY-5686	UMP biosynthesis	UMP Biosynthesis
D-galactose degradation I	1.58156	Soil	1.09377	5.39827e-09	PWY-6317	galactose degradation I (Leloir pathway)	Galactose Degradation
GDP-D-glycero-alpha-D-manno-heptose biosynthesis	1.08809	Soil	0.746507	6.09277e-07	PWY-6478	GDP-D-glycero-&alpha;-D-manno-heptose biosynthesis	GDP-sugar Biosynthesis
thiamine salvage I	1.71825	Soil	1.00738	2.54116e-10	PWY-6897	thiamin salvage II	Thiamine Salvage
UDP-2,3-diacetamido-2,3-dideoxy-alpha-D-mannuronate biosynthesis	0.164431	Soil	0.204539	2.73208e-05	PWY-7090	UDP-2,3-diacetamido-2,3-dideoxy-&alpha;-D-mannuronate biosynthesis	UDP-sugar Biosynthesis
dTDP-6-deoxy-alpha-D-allose biosynthesis	0	Soil	0.023668	0.000321314	PWY-7413	dTDP-6-deoxy-&alpha;-D-allose biosynthesis	dTDP-sugar Biosynthesis
superpathway of branched amino acid biosynthesis	1.93125	Soil	0.995506	5.32144e-08	BRANCHED-CHAIN-AA-SYN-PWY	superpathway of branched amino acid biosynthesis
superpathway of glycolysis and Entner-Doudoroff	1.70501	Soil	0.83621	6.02083e-10	GLYCOLYSIS-E-D	superpathway of glycolysis and Entner-Doudoroff
pantothenate and coenzyme A biosynthesis I	1.70808	Soil	0.788265	1.24996e-07	PANTOSYN-PWY	pantothenate and coenzyme A biosynthesis I
3-phenylpropanoate and 3-(3-hydroxyphenyl)propanoate degradation	0.859412	Stem	0.550169	3.10744e-08	PWY0-1277	3-phenylpropanoate and 3-(3-hydroxyphenyl)propanoate degradation	Aromatic Compounds Degradation // "Superpathways"
4-methylcatechol degradation	1.26503	Stem	0.968117	7.9061e-09	PWY-6185	4-methylcatechol degradation (ortho cleavage)	Aromatic Compounds Degradation
catechol degradation III	1.29469	Stem	0.964376	1.47793e-10	PWY-5417	catechol degradation III (ortho-cleavage pathway)	Catechol Degradation // "Superpathways"
CDP-diacylglycerol biosynthesis I	1.87382	Stem	0.850285	0.000189944	PWY-5667	CDP-diacylglycerol biosynthesis I	CDP-diacylglycerol Biosynthesis
CDP-diacylglycerol biosynthesis II	1.87382	Stem	0.850285	0.000189944	PWY0-1319	CDP-diacylglycerol biosynthesis II	CDP-diacylglycerol Biosynthesis
colanic acid building blocks biosynthesis	1.58696	Stem	0.992049	6.69198e-07	COLANSYN-PWY	colanic acid building blocks biosynthesis	Carbohydrates Biosynthesis // "Superpathways"
D-galactarate degradation I	1.04243	Stem	0.700207	1.03195e-10	GALACTARDEG-PWY	D-galactarate degradation I	D-Galactarate Degradation
D-glucarate degradation I	1.0388	Stem	0.70196	8.65425e-11	GLUCARDEG-PWY	D-glucarate degradation I	D-Glucarate Degradation
fatty acid salvage	1.97934	Stem	1.33253	2.57049e-10	PWY-7094	fatty acid salvage	Fatty Acid Biosynthesis
glucose and glucose-1-phosphate degradation	1.3812	Stem	0.990247	3.19969e-06	GLUCOSE1PMETAB-PWY	glucose and glucose-1-phosphate degradation	Sugars Degradation
glucose degradation	0.884117	Stem	0.701126	4.49598e-07	DHGLUCONATE-PYR-CAT-PWY	glucose degradation (oxidative)	Sugar Acids Degradation // "Sugars Degradation"
L-arabinose degradation IV	0.894897	Stem	0.674677	2.55935e-11	PWY-7295	L-arabinose degradation IV	L-arabinose Degradation
L-leucine degradation I	1.67077	Stem	0.988893	2.57411e-07	LEU-DEG2-PWY	L-leucine degradation I	L-leucine Degradation
L-tyrosine degradation I	1.59885	Stem	1.12664	5.72389e-09	TYRFUMCAT-PWY	L-tyrosine degradation I	L-tyrosine Degradation
mandelate degradation to acetyl-CoA	0.617205	Stem	0.406777	2.01434e-10	PWY-6957	mandelate degradation to acetyl-CoA	Mandelates Degradation // "Superpathways"
nicotinate degradation I	1.13764	Stem	0.865355	1.75379e-12	PWY-722	nicotinate degradation I	Nicotinate Degradation
phenylacetate degradation I	1.24389	Stem	0.909804	2.25905e-07	PWY0-321	phenylacetate degradation I (aerobic)	Phenylacetate Degradation
photorespiration	1.54452	Stem	1.05791	1.37688e-11	PWY-181	photorespiration	|Photosynthesis|
pyridoxal 5'-phosphate biosynthesis I	1.48001	Stem	1.16835	6.81247e-09	PYRIDOXSYN-PWY	pyridoxal 5'-phosphate biosynthesis I	Vitamin B<sub>6</sub> Biosynthesis
sucrose degradation IV	1.3239	Stem	0.925705	4.60976e-06	PWY-5384	sucrose degradation IV (sucrose phosphorylase)	Sucrose Degradation
superpathway of D-glucarate and D-galactarate degradation	1.04243	Stem	0.700207	1.03195e-10	GLUCARGALACTSUPER-PWY	superpathway of D-glucarate and D-galactarate degradation	Superpathways
superpathway of fatty acid biosynthesis initiation	1.76706	Stem	1.20547	1.80958e-09	FASYN-INITIAL-PWY	superpathway of fatty acid biosynthesis initiation (E. coli)	Fatty Acid Biosynthesis // "Superpathways"
superpathway of glucose and xylose degradation	1.50683	Stem	0.883988	4.11972e-06	PWY-6901	superpathway of glucose and xylose degradation	Sugars Degradation // "Superpathways"
superpathway of methylglyoxal degradation	0.770535	Stem	0.585808	1.09956e-07	METHGLYUT-PWY	superpathway of methylglyoxal degradation	Aldehyde Degradation // "Superpathways"
superpathway of pyridoxal 5'-phosphate biosynthesis and salvage	1.44588	Stem	1.0909	6.1289e-08	PWY0-845	superpathway of pyridoxal 5'-phosphate biosynthesis and salvage	Superpathways // "Vitamin B<sub>6</sub> Biosynthesis"
superpathway of salicylate degradation	1.28854	Stem	0.948342	1.28419e-10	PWY-6182	superpathway of salicylate degradation	Aromatic Compounds Degradation // "Superpathways"
toluene degradation III	1.36351	Stem	1.04889	4.64755e-07	PWY-5181	toluene degradation III (aerobic) (via p-cresol)	Superpathways // "Toluenes Degradation"
ubiquinol-10 biosynthesis	1.66732	Stem	1.02347	8.05589e-11	PWY-5857	ubiquinol-10 biosynthesis (prokaryotic)	Ubiquinol Biosynthesis
ubiquinol-7 biosynthesis	1.66732	Stem	1.02347	8.05589e-11	PWY-5855	ubiquinol-7 biosynthesis (prokaryotic)	Ubiquinol Biosynthesis
ubiquinol-8 biosynthesis	1.66732	Stem	1.02347	8.05589e-11	PWY-6708	ubiquinol-8 biosynthesis (prokaryotic)	Ubiquinol Biosynthesis
ubiquinol-9 biosynthesis	1.66732	Stem	1.02347	8.05589e-11	PWY-5856	ubiquinol-9 biosynthesis (prokaryotic)	Ubiquinol Biosynthesis
catechol degradation to beta-ketoadipate	1.34184	Stem	0.992614	2.4749e-11	CATECHOL-ORTHO-CLEAVAGE-PWY	catechol degradation to &beta;-ketoadipate	Catechol Degradation
fatty acid beta-oxidation I	1.94105	Stem	1.15172	4.21792e-10	FAO-PWY	fatty acid &beta;-oxidation I	Fatty Acids Degradation
aromatic compounds degradation via beta-ketoadipate	1.29469	Stem	0.964376	1.47793e-10	PWY-5431	aromatic compounds degradation via &beta;-ketoadipate	Catechol Degradation // "Superpathways"
TCA cycle I	1.70342	Stem	1.04102	1.16358e-09	PWY-5913	TCA cycle VI (obligate autotrophs)	TCA cycle
(5R)-carbapenem carboxylate biosynthesis	0		NA	-	PWY-5737	(5R)-carbapenem carboxylate biosynthesis	Antibiotic Biosynthesis
1,5-anhydrofructose degradation	1.25832		NA	-	PWY-6992	1,5-anhydrofructose degradation	Generation of Precursor Metabolites and Energy
2-amino-3-carboxymuconate semialdehyde degradation to 2-oxopentenoate	0.650836		NA	-	PWY-5654	2-amino-3-carboxymuconate semialdehyde degradation to 2-oxopentenoate	Carboxylates Degradation
2-methylcitrate cycle I	1.42648		NA	-	PWY0-42	2-methylcitrate cycle I	2-Methylcitrate Cycle
2-methylcitrate cycle II	1.4519		NA	-	PWY-5747	2-methylcitrate cycle II	2-Methylcitrate Cycle
3-phenylpropanoate and 3-(3-hydroxyphenyl)propanoate degradation to 2-oxopent-4-enoate	0.567075		NA	-	HCAMHPDEG-PWY	3-phenylpropanoate and 3-(3-hydroxyphenyl)propanoate degradation to 2-oxopent-4-enoate	Phenolic Compounds Degradation
4-hydroxyacetophenone degradation	0		NA	-	PWY-7002	4-hydroxyacetophenone degradation	Aromatic Compounds Degradation
8-amino-7-oxononanoate biosynthesis I	1.68837		NA	-	PWY-6519	8-amino-7-oxononanoate biosynthesis I	7-Keto,8-aminopelargonate Biosynthesis
acetyl-CoA fermentation to butanoate II	1.32112		NA	-	PWY-5676	acetyl-CoA fermentation to butanoate II	Fermentation to Butanoate // "Superpathways"
acetylene degradation	1.41264		NA	-	P161-PWY	acetylene degradation	Fermentation to Acetate // "pyruvate fermentation to ethanol"
aclacinomycin biosynthesis	0		NA	-	PWY-7354	aclacinomycin biosynthesis	Antibiotic Biosynthesis
adenine and adenosine salvage III	1.63159		NA	-	PWY-6609	adenine and adenosine salvage III	Adenine and Adenosine Salvage
adenosylcobalamin biosynthesis from cobyrinate a,c-diamide I	1.49749		NA	-	PWY-5509	adenosylcobalamin biosynthesis from cobyrinate a,c-diamide I	Adenosylcobalamin Biosynthesis from Cobyrinate Diamide
adenosylcobalamin biosynthesis I	0		NA	-	PWY-5507	adenosylcobalamin biosynthesis I (early cobalt insertion)	<i>De Novo</i> Adenosylcobalamin Biosynthesis // "Superpathways"
adenosylcobalamin biosynthesis II	0.979775		NA	-	P381-PWY	adenosylcobalamin biosynthesis II (late cobalt incorporation)	<i>De Novo</i> Adenosylcobalamin Biosynthesis // "Superpathways"
adenosylcobalamin salvage from cobinamide I	1.55189		NA	-	COBALSYN-PWY	adenosylcobalamin salvage from cobinamide I	Adenosylcobalamin Salvage from Cobinamide
adenosylcobalamin salvage from cobinamide II	1.49912		NA	-	PWY-6269	adenosylcobalamin salvage from cobinamide II	Adenosylcobalamin Salvage from Cobinamide
allantoin degradation to glyoxylate III	1.29691		NA	-	PWY-5705	allantoin degradation to glyoxylate III	Allantoin Degradation // "Superpathways"
androstenedione degradation	0.423205		NA	-	PWY-6944	androstenedione degradation	Steroids Degradation
arginine, ornithine and proline interconversion	1.3457		NA	-	ARGORNPROST-PWY	arginine, ornithine and proline interconversion	Interconversions // "Superpathways"
aspartate superpathway	1.66623		NA	-	PWY0-781	aspartate superpathway	Superpathways
benzoyl-CoA degradation I	0.0139618		NA	-	PWY-1361	benzoyl-CoA degradation I (aerobic)	Benzoyl-CoA Degradation
Bifidobacterium shunt	1.58877		NA	-	P124-PWY	Bifidobacterium shunt	Fermentation to Acetate // "Fermentation to Lactate" // "Sugars Degradation"
biotin biosynthesis I	1.64901		NA	-	BIOTIN-BIOSYNTHESIS-PWY	biotin biosynthesis I	Biotin Biosynthesis // "Superpathways"
biotin biosynthesis II	0.085829		NA	-	PWY-5005	biotin biosynthesis II	Biotin Biosynthesis // "Superpathways"
chlorosalicylate degradation	1.02813		NA	-	PWY-6107	chlorosalicylate degradation	Chloroaromatic Compounds Degradation
cinnamate and 3-hydroxycinnamate degradation to 2-oxopent-4-enoate	0.567075		NA	-	PWY-6690	cinnamate and 3-hydroxycinnamate degradation to 2-oxopent-4-enoate	Phenolic Compounds Degradation
cis-vaccenate biosynthesis	1.98091		NA	-	PWY-5973	cis-vaccenate biosynthesis	Unsaturated Fatty Acid Biosynthesis
clavulanate biosynthesis	0		NA	-	PWY-5679	clavulanate biosynthesis	Antibiotic Biosynthesis
cob(II)yrinate a,c-diamide biosynthesis I	0		NA	-	PWY-7377	cob(II)yrinate a,c-diamide biosynthesis I (early cobalt insertion)	cob(II)yrinate <i>a,c</i>-diamide biosynthesis
coenzyme M biosynthesis I	0.408372		NA	-	P261-PWY	coenzyme M biosynthesis I	Coenzyme M Biosynthesis
creatinine degradation I	0.808743		NA	-	CRNFORCAT-PWY	creatinine degradation I	Creatinine Degradation
creatinine degradation II	0.306113		NA	-	PWY-4722	creatinine degradation II	Creatinine Degradation
D-arabinose degradation III	0		NA	-	PWY-5519	D-arabinose degradation III	D-arabinose Degradation
D-cycloserine biosynthesis	0		NA	-	PWY-7274	D-cycloserine biosynthesis	Antibiotic Biosynthesis // "Other Amino Acid Biosynthesis"
D-galacturonate degradation I	1.41278		NA	-	GALACTUROCAT-PWY	D-galacturonate degradation I	D-Galacturonate Degradation
dTDP-L-rhamnose biosynthesis I	1.75255		NA	-	DTDPRHAMSYN-PWY	dTDP-L-rhamnose biosynthesis I	|dTDP-L-Rhamnose-Biosynthesis|
dTDP-N-acetylthomosamine biosynthesis	0.879792		NA	-	PWY-7315	dTDP-N-acetylthomosamine biosynthesis	dTDP-sugar Biosynthesis
factor 420 biosynthesis	0		NA	-	PWY-5198	factor 420 biosynthesis	Cofactors, Prosthetic Groups, Electron Carriers Biosynthesis
fatty acid elongation -- saturated	1.97397		NA	-	FASYN-ELONG-PWY	fatty acid elongation -- saturated	Fatty Acid Biosynthesis
formaldehyde assimilation I	1.18206		NA	-	PWY-1622	formaldehyde assimilation I (serine pathway)	Formaldehyde Assimilation
fosfomycin biosynthesis	0		NA	-	PWY-5757	fosfomycin biosynthesis	Antibiotic Biosynthesis
gallate degradation I	0.582997		NA	-	GALLATE-DEGRADATION-II-PWY	gallate degradation I	Gallate Degradation
gluconeogenesis I	1.75171		NA	-	GLUCONEO-PWY	gluconeogenesis I	Gluconeogenesis
gluconeogenesis II	0		NA	-	PWY-6142	gluconeogenesis II (Methanobacterium thermoautotrophicum)	Gluconeogenesis // "Superpathways"
glutaryl-CoA degradation	0		NA	-	PWY-5177	glutaryl-CoA degradation	Carboxylates Degradation
glycogen biosynthesis I	1.62868		NA	-	GLYCOGENSYNTH-PWY	glycogen biosynthesis I (from ADP-D-Glucose)	Glycogen and Starch Biosynthesis
guanosine nucleotides degradation III	1.81201		NA	-	PWY-6608	guanosine nucleotides degradation III	Guanosine Nucleotides Degradation
Kdo transfer to lipid IVA III	1.54706		NA	-	PWY-6467	Kdo transfer to lipid IVA III (Chlamydia)	Kdo Transfer to Lipid IV<SUB>A</SUB> // "Superpathways"
ketogluconate metabolism	1.12078		NA	-	KETOGLUCONMET-PWY	ketogluconate metabolism	Sugar Acids Degradation // "Superpathways"
L-1,2-propanediol degradation	0.345419		NA	-	PWY-7013	L-1,2-propanediol degradation	Alcohols Degradation // "Fermentation to Propanoate"
L-arginine biosynthesis III	1.70414		NA	-	PWY-5154	L-arginine biosynthesis III (via N-acetyl-L-citrulline)	L-arginine Biosynthesis
L-arginine degradation II	1.17566		NA	-	AST-PWY	L-arginine degradation II (AST pathway)	L-arginine Degradation
L-glutamate degradation V	0		NA	-	P162-PWY	L-glutamate degradation V (via hydroxyglutarate)	Fermentation to Acetate // "Fermentation to Butanoate" // "L-glutamate Degradation"
L-isoleucine biosynthesis I	1.98222		NA	-	ILEUSYN-PWY	L-isoleucine biosynthesis I (from threonine)	L-isoleucine Biosynthesis
L-isoleucine biosynthesis II	1.99291		NA	-	PWY-5101	L-isoleucine biosynthesis II	L-isoleucine Biosynthesis
L-lysine biosynthesis I	1.75715		NA	-	DAPLYSINESYN-PWY	L-lysine biosynthesis I	L-lysine Biosynthesis
L-methionine biosynthesis I	1.59604		NA	-	HOMOSER-METSYN-PWY	L-methionine biosynthesis I	L-methionine <i>De Novo</i> Biosynthesis
L-methionine biosynthesis III	1.70436		NA	-	HSERMETANA-PWY	L-methionine biosynthesis III	L-methionine <i>De Novo</i> Biosynthesis // "Superpathways"
L-rhamnose degradation I	1.09334		NA	-	RHAMCAT-PWY	L-rhamnose degradation I	L-rhamnose Degradation
L-tryptophan degradation IX	0.660492		NA	-	PWY-5655	L-tryptophan degradation IX	Superpathways // "L-tryptophan Degradation"
L-tryptophan degradation to 2-amino-3-carboxymuconate semialdehyde	0.729192		NA	-	PWY-5651	L-tryptophan degradation to 2-amino-3-carboxymuconate semialdehyde	L-tryptophan Degradation
L-tryptophan degradation XII	0.642879		NA	-	PWY-6505	L-tryptophan degradation XII (Geobacillus)	Superpathways // "L-tryptophan Degradation"
L-valine biosynthesis	1.98222		NA	-	VALSYN-PWY	L-valine biosynthesis	L-valine Biosynthesis
L-valine degradation I	0		NA	-	VALDEG-PWY	L-valine degradation I	L-valine Degradation
lipid IVA biosynthesis	1.54182		NA	-	NAGLIPASYN-PWY	lipid IVA biosynthesis	Fatty Acid and Lipid Biosynthesis // "Lipopolysaccharide Biosynthesis"
methanogenesis from H2 and CO2	0		NA	-	METHANOGENESIS-PWY	methanogenesis from H2 and CO2	Methanogenesis
mevalonate pathway I	0.309525		NA	-	PWY-922	mevalonate pathway I	Isopentenyl Diphosphate Biosynthesis
mixed acid fermentation	1.59984		NA	-	FERMENTATION-PWY	mixed acid fermentation	Fermentation to Short-Chain Fatty Acids // "pyruvate fermentation to ethanol"
myo-inositol degradation I	1.57241		NA	-	P562-PWY	myo-inositol degradation I	Sugar Alcohols Degradation
NAD biosynthesis II	0.891237		NA	-	NADSYN-PWY	NAD biosynthesis II (from tryptophan)	NAD Biosynthesis // "Superpathways"
naphthalene degradation	0		NA	-	PWY-5427	naphthalene degradation (aerobic)	Naphthalene Degradation
naphthalene degradation to acetyl-CoA	0		NA	-	PWY-6956	naphthalene degradation to acetyl-CoA	Aromatic Compounds Degradation // "Superpathways"
nitrate reduction I	0.8436		NA	-	DENITRIFICATION-PWY	nitrate reduction I (denitrification)	Anaerobic Respiration // "Denitrification" // "Nitrate Reduction"
nitrate reduction V	0		NA	-	PWY-5675	nitrate reduction V (assimilatory)	Nitrate Reduction
nitrate reduction VI	0.677906		NA	-	PWY490-3	nitrate reduction VI (assimilatory)	Nitrate Reduction
norspermidine biosynthesis	0.913444		NA	-	PWY-6562	norspermidine biosynthesis	Amines and Polyamines Biosynthesis
octane oxidation	1.47144		NA	-	P221-PWY	octane oxidation	Degradation/Utilization/Assimilation - Other
p-cumate degradation	0.819475		NA	-	PWY-5273	p-cumate degradation	Aromatic Compounds Degradation // "Superpathways"
p-cymene degradation	0.819475		NA	-	PWY-5266	p-cymene degradation	Aromatic Compounds Degradation // "Superpathways"
palmitate biosynthesis II	1.78546		NA	-	PWY-5971	palmitate biosynthesis II (bacteria and plants)	Palmitate Biosynthesis
pentalenolactone biosynthesis	0		NA	-	PWY-6915	pentalenolactone biosynthesis	Antibiotic Biosynthesis
peptidoglycan biosynthesis II	0.288101		NA	-	PWY-5265	peptidoglycan biosynthesis II (staphylococci)	Peptidoglycan Biosynthesis // "Superpathways"
phospholipases	0.355005		NA	-	LIPASYN-PWY	phospholipases	Fatty Acid and Lipids Degradation // "Metabolic Clusters"
preQ0 biosynthesis	1.57617		NA	-	PWY-6703	preQ0 biosynthesis	Secondary Metabolites Biosynthesis
purine ribonucleosides degradation	1.52197		NA	-	PWY0-1296	purine ribonucleosides degradation	Purine Nucleotides Degradation
pyrimidine deoxyribonucleosides salvage	1.53069		NA	-	PWY-7199	pyrimidine deoxyribonucleosides salvage	Pyrimidine Nucleotides Salvage
pyrimidine deoxyribonucleotides biosynthesis from CTP	0.0907706		NA	-	PWY-7210	pyrimidine deoxyribonucleotides biosynthesis from CTP	Metabolic Clusters // "Pyrimidine Nucleotides Salvage"
pyrimidine deoxyribonucleotides de novo biosynthesis II	1.4107		NA	-	PWY-7187	pyrimidine deoxyribonucleotides de novo biosynthesis II	Pyrimidine Deoxyribonucleotides <i>De Novo</i> Biosynthesis
pyruvate fermentation to acetate and lactate II	1.34479		NA	-	PWY-5100	pyruvate fermentation to acetate and lactate II	pyruvate fermentation to acetate // "pyruvate fermentation to lactate" // "Superpathways"
starch biosynthesis	0		NA	-	PWY-622	starch biosynthesis	Glycogen and Starch Biosynthesis
starch degradation III	0.24338		NA	-	PWY-6731	starch degradation III	Starch Degradation
superpathway of C1 compounds oxidation to CO2	0.360447		NA	-	PWY-1882	superpathway of C1 compounds oxidation to CO2	C1 Compounds Utilization and Assimilation // "Superpathways"
superpathway of geranylgeranyldiphosphate biosynthesis I	0.447374		NA	-	PWY-5910	superpathway of geranylgeranyldiphosphate biosynthesis I (via mevalonate)	Diterpenoids Biosynthesis // "Geranylgeranyl Diphosphate Biosynthesis" // "Superpathways"
superpathway of histidine, purine, and pyrimidine biosynthesis	1.48556		NA	-	PRPP-PWY	superpathway of histidine, purine, and pyrimidine biosynthesis	Superpathways
superpathway of L-alanine biosynthesis	1.67496		NA	-	PWY0-1061	superpathway of L-alanine biosynthesis	L-alanine Biosynthesis // "Superpathways"
superpathway of L-lysine, L-threonine and L-methionine biosynthesis I	1.6993		NA	-	P4-PWY	superpathway of L-lysine, L-threonine and L-methionine biosynthesis I	Amino Acids Biosynthesis // "Superpathways"
superpathway of L-serine and glycine biosynthesis I	1.84691		NA	-	SER-GLYSYN-PWY	superpathway of L-serine and glycine biosynthesis I	Amino Acids Biosynthesis // "Superpathways"
superpathway of penicillin, cephalosporin and cephamycin biosynthesis	0		NA	-	PWY-5634	superpathway of penicillin, cephalosporin and cephamycin biosynthesis	Antibiotic Biosynthesis // "Superpathways"
superpathway of phenylethylamine degradation	1.07361		NA	-	PWY-6071	superpathway of phenylethylamine degradation	Amines and Polyamines Degradation // "Phenolic Compounds Degradation" // "Superpathways"
superpathway of purine deoxyribonucleosides degradation	1.52221		NA	-	PWY0-1297	superpathway of purine deoxyribonucleosides degradation	Nucleosides and Nucleotides Degradation // "Superpathways"
superpathway of purine nucleotides de novo biosynthesis II	1.48187		NA	-	DENOVOPURINE2-PWY	superpathway of purine nucleotides de novo biosynthesis II	Purine Nucleotides <i>De Novo</i> Biosynthesis // "Superpathways"
superpathway of pyrimidine deoxyribonucleoside salvage	1.58795		NA	-	PWY-7200	superpathway of pyrimidine deoxyribonucleoside salvage	Pyrimidine Nucleotides Salvage // "Superpathways"
superpathway of pyrimidine deoxyribonucleosides degradation	1.26902		NA	-	PWY0-1298	superpathway of pyrimidine deoxyribonucleosides degradation	Pyrimidine Nucleotides Degradation // "Superpathways"
superpathway of sulfate assimilation and cysteine biosynthesis	1.7974		NA	-	SULFATE-CYS-PWY	superpathway of sulfate assimilation and cysteine biosynthesis	Superpathways
superpathway of sulfur oxidation	1.16674		NA	-	PWY-5304	superpathway of sulfur oxidation (Acidianus ambivalens)	Sulfur Oxidation // "Superpathways"
superpathway of taurine degradation	0.270021		NA	-	PWY-1541	superpathway of taurine degradation	Superpathways // "Taurine Degradation"
superpathway of tetrahydrofolate biosynthesis and salvage	1.69789		NA	-	FOLSYN-PWY	superpathway of tetrahydrofolate biosynthesis and salvage	Folate Biosynthesis // "Superpathways"
superpathway of ubiquinol-8 biosynthesis	1.63325		NA	-	UBISYN-PWY	superpathway of ubiquinol-8 biosynthesis (prokaryotic)	Superpathways // "Ubiquinol Biosynthesis"
superpathway of vanillin and vanillate degradation	0.481544		NA	-	PWY-6338	superpathway of vanillin and vanillate degradation	Superpathways // "Vanillin Degradation"
TCA cycle IV	1.79062		NA	-	P105-PWY	TCA cycle IV (2-oxoglutarate decarboxylase)	TCA cycle
TCA cycle VIII	1.79748		NA	-	REDCITCYC	TCA cycle VIII (helicobacter)	TCA cycle
toluene degradation V	0		NA	-	PWY-5179	toluene degradation V (aerobic) (via toluene-cis-diol)	Superpathways // "Toluenes Degradation"
tRNA charging	1.6463		NA	-	TRNA-CHARGING-PWY	tRNA charging	Aminoacyl-tRNA Charging // "Metabolic Clusters"
UTP and CTP dephosphorylation I	0		NA	-	PWY-7185	UTP and CTP dephosphorylation I	UTP and CTP Dephosphorylation
vanillin and vanillate degradation I	0.481544		NA	-	PWY-7097	vanillin and vanillate degradation I	Vanillin Degradation
vanillin and vanillate degradation II	0.524348		NA	-	PWY-7098	vanillin and vanillate degradation II	Vanillin Degradation
vitamin B6 degradation	0		NA	-	PWY-5499	vitamin B6 degradation	Cofactors, Prosthetic Groups, Electron Carriers Degradation
vitamin E biosynthesis	0		NA	-	PWY-1422	vitamin E biosynthesis (tocopherols)	Quinol and Quinone Biosynthesis // "Vitamins Biosynthesis"
L-ornithine biosynthesis I	1.74333		NA	-	GLUTORN-PWY	L-ornithine biosynthesis	L-Ornithine Biosynthesis
heme b biosynthesis I	1.61431		NA	-	HEME-BIOSYNTHESIS-II	heme biosynthesis I (aerobic)	Heme <i>b</i> Biosynthesis
CMP-3-deoxy-D-manno-octulosonate biosynthesis	1.56322		NA	-	PWY-1269	CMP-3-deoxy-D-manno-octulosonate biosynthesis I	CMP-3-deoxy-D-<I>manno</I>-octulosonate Biosynthesis // "CMP-sugar Biosynthesis"
beta-alanine biosynthesis II	0		NA	-	PWY-3941	&beta;-alanine biosynthesis II	&beta; Alanine Biosynthesis
1,4-dihydroxy-2-naphthoate biosynthesis	1.17505		NA	-	PWY-5837	1,4-dihydroxy-2-naphthoate biosynthesis I	1,4-Dihydroxy-2-Naphthoate Biosynthesis
superpathay of heme b biosynthesis from glutamate	1.61746		NA	-	PWY-5918	superpathay of heme biosynthesis from glutamate	Heme <i>b</i> Biosynthesis // "Superpathways"
ADP-L-glycero-beta-D-manno-heptose biosynthesis	1.24571		NA	-	PWY0-1241	ADP-L-glycero-&beta;-D-manno-heptose biosynthesis	ADP-sugar Biosynthesis
anhydromuropeptides recycling I	1.73091		NA	-	PWY0-1261	anhydromuropeptides recycling	Anhydromuropeptides Recycling
superpathway of heme b biosynthesis from uroporphyrinogen-III	1.43168		NA	-	PWY0-1415	superpathway of heme biosynthesis from uroporphyrinogen-III	Heme <i>b</i> Biosynthesis // "Superpathways"
pentose phosphate pathway	1.88551		NA	-	NONOXIPENT-PWY	pentose phosphate pathway (non-oxidative branch)
superpathway of (R,R)-butanediol biosynthesis	1.17762		NA	-	P125-PWY	superpathway of (R,R)-butanediol biosynthesis

## Sheet: Supplementary Table 6
Table S6 PERMANOVA and ANOSIM stats of niche compartment and cultivar effects on bacterial and fungal diversity patterns based on Bray-Curtis distance. The percentage of contribution to the variance [adjusted R-squared (adjR2) and unadjusted R-squared (R2)] and p-values (P) are computed using Monte Carlo permutation test with 9999 permutations. The anosim statistic R and p-values (P) are computed…
		Bacteria				Fungi
		PERMANOVA		ANOSIM		PERMANOVA		ANOSIM
	Comparison	R2	p-value	R	P	R2	p-value	R	P
Compartment	All	0.40498	< 0.0001	0.7506	< 0.0001	0.37989	< 0.0001	0.7074	< 0.0001
	Belowground vs Aboveground	0.17677	< 0.0001	0.7878	< 0.0001	0.1535	< 0.0001	0.6463	< 0.0001
	Seed vs Pod	0.33119	< 0.0001	0.9037	< 0.0001	0.25716	< 0.0001	0.7101	< 0.0001
	Seed vs Stem	0.07274	0.045	0.08439	0.0435	0.07589	0.0178	0.1429	0.0188
	Seed vs Leaf	0.13856	0.0007	0.2741	0.001	0.19506	< 0.0001	0.5765	< 0.0001
	Seed vs Root	0.21095	< 0.0001	0.74	< 0.0001	0.26671	< 0.0001	0.8977	< 0.0001
	Seed vs Rhizosphere	0.3517	< 0.0001	0.9992	< 0.0001	0.2629	< 0.0001	0.7763	< 0.0001
	Seed vs Soil	0.3619	< 0.0001	1	< 0.0001	0.26407	< 0.0001	0.9402	< 0.0001
	Pod vs Stem	0.30991	< 0.0001	0.8177	< 0.0001	0.15885	0.0003	0.3416	0.0002
	Pod vs Leaf	0.20802	< 0.0001	0.4835	< 0.0001	0.31586	< 0.0001	0.7847	< 0.0001
	Pod vs Root	0.2821	< 0.0001	0.8916	< 0.0001	0.38238	< 0.0001	0.9525	< 0.0001
	Pod vs Rhizosphere	0.41774	< 0.0001	1	< 0.0001	0.36712	< 0.0001	0.9358	< 0.0001
	Pod vs Soil	0.41649	< 0.0001	1	< 0.0001	0.39143	< 0.0001	0.9999	< 0.0001
	Stem vs Leaf	0.13367	0.0022	0.2175	0.0037	0.12997	< 0.0001	0.3068	< 0.0001
	Stem vs Root	0.23976	< 0.0001	0.6886	< 0.0001	0.24763	< 0.0001	0.8937	< 0.0001
	Stem vs Rhizosphere	0.39158	< 0.0001	1	< 0.0001	0.2263	< 0.0001	0.628	< 0.0001
	Stem vs Soil	0.41479	< 0.0001	1	< 0.0001	0.24331	< 0.0001	0.9389	< 0.0001
	Leaf vs Root	0.20644	< 0.0001	0.7919	< 0.0001	0.32832	< 0.0001	0.9382	< 0.0001
	Leaf vs Rhizosphere	0.34029	< 0.0001	0.9766	< 0.0001	0.3349	< 0.0001	0.8894	< 0.0001
	Leaf vs Soil	0.33984	< 0.0001	0.9997	< 0.0001	0.34453	< 0.0001	0.9923	< 0.0001
	Root vs Rhizosphere	0.18993	< 0.0001	0.5838	< 0.0001	0.2324	< 0.0001	0.5518	< 0.0001
	Root vs Soil	0.26269	< 0.0001	0.9787	< 0.0001	0.22586	< 0.0001	0.7726	< 0.0001
	Rhizosphere vs Soil	0.20061	< 0.0001	0.7415	< 0.0001	0.22263	< 0.0001	0.6529	< 0.0001
Cultivar	All	0.05947	0.0078	0.01283	0.2158	0.05775	0.0051	0.04128	0.0257
	Seed	0.35114	0.0261	0.1219	0.0877	0.30829	0.1207	0.1049	0.1746
	Pod	0.71471	< 0.0001	0.9846	< 0.0001	0.59029	0.0006	0.7392	0.0002
	Stem	0.58081	0.0002	0.642	< 0.0001	0.48336	< 0.0001	0.733	0.0002
	Leaf	0.58221	< 0.0001	0.6312	< 0.0001	0.42337	0.0009	0.3549	0.0009
	Root	0.41387	0.0005	0.5262	0.0021	0.37465	0.0636	0.2269	0.0996
	Rhizosphere	0.52107	0.0005	0.8704	0.0004	0.46818	0.0011	0.5525	0.0029
	Soil	0.49395	< 0.0001	0.9691	0.0003	0.60161	0.0002	0.9676	0.0005

## Sheet: Supplementary Table 7
Table S7 PERMANOVA and ANOSIM stats of niche compartment and cultivar effects on bacterial and fungal diversity patterns based on weighted Unifrac distance. The percentage of contribution to the variance [adjusted R-squared (adjR2) and unadjusted R-squared (R2)] and p-values (P) are computed using Monte Carlo permutation test with 9999 permutations. The anosim statistic R and p-values (P) are com…
		Bacteria				Fungi
		PERMANOVA		ANOSIM		PERMANOVA		ANOSIM
	Comparison	R2	p-value	R	P	R2	p-value	R	P
Compartment	All	0.55467	< 0.0001	0.7066	< 0.0001	0.46416	< 0.0001	0.6435	< 0.0001
	Belowground vs Aboveground	0.19839	< 0.0001	0.5255	< 0.0001	0.13883	< 0.0001	0.3372	< 0.0001
	Seed vs Pod	0.53728	< 0.0001	0.8813	< 0.0001	0.36262	< 0.0001	0.7459	< 0.0001
	Seed vs Stem	0.08975	0.0329	0.1111	0.0332	0.10333	0.0056	0.1817	0.0079
	Seed vs Leaf	0.18765	0.0005	0.2724	0.0011	0.20286	< 0.0001	0.4555	< 0.0001
	Seed vs Root	0.30803	< 0.0001	0.598	< 0.0001	0.33819	< 0.0001	0.7004	< 0.0001
	Seed vs Rhizosphere	0.44766	< 0.0001	0.8614	< 0.0001	0.33528	< 0.0001	0.7491	< 0.0001
	Seed vs Soil	0.56192	< 0.0001	0.9132	< 0.0001	0.33129	< 0.0001	0.8408	< 0.0001
	Pod vs Stem	0.57235	< 0.0001	0.9571	< 0.0001	0.25937	< 0.0001	0.496	0.0002
	Pod vs Leaf	0.29634	< 0.0001	0.5224	< 0.0001	0.35099	< 0.0001	0.6086	< 0.0001
	Pod vs Root	0.36541	< 0.0001	0.6631	< 0.0001	0.42962	< 0.0001	0.7935	< 0.0001
	Pod vs Rhizosphere	0.61586	< 0.0001	1	< 0.0001	0.33524	< 0.0001	0.7045	< 0.0001
	Pod vs Soil	0.73187	< 0.0001	1	< 0.0001	0.49109	< 0.0001	0.9402	< 0.0001
	Stem vs Leaf	0.14543	0.0039	0.1915	0.0033	0.15805	< 0.0001	0.3176	0.0002
	Stem vs Root	0.29526	< 0.0001	0.5425	< 0.0001	0.31153	< 0.0001	0.6884	< 0.0001
	Stem vs Rhizosphere	0.53949	< 0.0001	1	< 0.0001	0.30498	< 0.0001	0.7016	< 0.0001
	Stem vs Soil	0.6704	< 0.0001	1	< 0.0001	0.37522	< 0.0001	0.897	< 0.0001
	Leaf vs Root	0.22051	< 0.0001	0.4786	< 0.0001	0.3433	< 0.0001	0.688	< 0.0001
	Leaf vs Rhizosphere	0.39869	< 0.0001	0.8168	< 0.0001	0.35775	< 0.0001	0.6989	< 0.0001
	Leaf vs Soil	0.5211	< 0.0001	0.922	< 0.0001	0.4096	< 0.0001	0.7987	< 0.0001
	Root vs Rhizosphere	0.30768	< 0.0001	0.6176	< 0.0001	0.40187	< 0.0001	0.6406	< 0.0001
	Root vs Soil	0.49353	< 0.0001	0.8827	< 0.0001	0.3736	< 0.0001	0.7217	< 0.0001
	Rhizosphere vs Soil	0.36872	< 0.0001	0.7093	< 0.0001	0.33383	< 0.0001	0.7713	< 0.0001
Cultivar	All	0.04331	0.2236	0.004849	0.3464	0.03963	0.3124	0.01022	0.2443
	Seed	0.38026	0.04	0.2963	0.0178	0.34544	0.0434	0.1451	0.0743
	Pod	0.6398	0.0003	0.7623	0.0004	0.65796	0.0022	0.5895	0.0009
	Stem	0.64641	0.0002	0.7377	0.0002	0.51069	< 0.0001	0.7407	< 0.0001
	Leaf	0.62451	0.0006	0.5833	0.0007	0.3789	0.0315	0.1914	0.0707
	Root	0.3668	0.0769	0.1636	0.1342	0.37952	0.1114	0.1451	0.1734
	Rhizosphere	0.67628	0.0004	0.821	0.0011	0.44087	0.0046	0.4722	0.0068
	Soil	0.69526	0.0002	0.9969	< 0.0001	0.6059	0.0002	0.9352	< 0.0001

## Sheet: Supplementary Table 8
Table S8 Estimate the proportion of soybean endosphere bacterial communities derived from other compartments using SourceTracker.
Source	Sink	Disease	N	Proportions	sd	se	ci	Target	IDsource	IDtarget	from_to
Pod	Seed	Diseased	12	0.0534167	0.0859595	0.0248144	0.0546161	Seed	0	7	Pod->Seed
Pod	Seed	Healthy	12	0.0079	0.00922497	0.00266302	0.00586126	Seed	0	7	Pod->Seed
Pod	Stem	Diseased	12	0.108767	0.147482	0.0425744	0.0937055	Stem	0	1	Pod->Stem
Pod	Stem	Healthy	12	0.156275	0.157773	0.0455451	0.100244	Stem	0	1	Pod->Stem
Pod	Leaf	Diseased	9	0.336667	0.160979	0.0536597	0.12374	Leaf	0	2	Pod->Leaf
Pod	Leaf	Healthy	12	0.21485	0.243039	0.0701595	0.15442	Leaf	0	2	Pod->Leaf
Stem	Seed	Diseased	12	0.652558	0.306471	0.0884706	0.194722	Seed	1	7	Stem->Seed
Stem	Seed	Healthy	12	0.645408	0.228192	0.0658734	0.144986	Seed	1	7	Stem->Seed
Stem	Pod	Diseased	12	0.438158	0.219606	0.0633948	0.139531	Pod	1	0	Stem->Pod
Stem	Pod	Healthy	12	0.2655	0.177244	0.051166	0.112616	Pod	1	0	Stem->Pod
Stem	Leaf	Diseased	9	0.424033	0.221006	0.0736687	0.16988	Leaf	1	2	Stem->Leaf
Stem	Leaf	Healthy	12	0.525	0.402294	0.116132	0.255606	Leaf	1	2	Stem->Leaf
Leaf	Seed	Diseased	12	0.049775	0.0499042	0.0144061	0.0317076	Seed	2	7	Leaf->Seed
Leaf	Seed	Healthy	12	0.0371583	0.0151352	0.00436917	0.00961647	Seed	2	7	Leaf->Seed
Leaf	Pod	Diseased	12	0.460017	0.222801	0.0643171	0.141561	Pod	2	0	Leaf->Pod
Leaf	Pod	Healthy	12	0.664933	0.152506	0.0440246	0.0968976	Pod	2	0	Leaf->Pod
Leaf	Stem	Diseased	12	0.593117	0.192417	0.055546	0.122256	Stem	2	1	Leaf->Stem
Leaf	Stem	Healthy	12	0.583658	0.266763	0.0770078	0.169493	Stem	2	1	Leaf->Stem
Root	Seed	Diseased	12	0.017175	0.016244	0.00468924	0.0103209	Seed	3	7	Root->Seed
Root	Seed	Healthy	12	0.017775	0.0110579	0.00319213	0.00702584	Seed	3	7	Root->Seed
Root	Pod	Diseased	12	0.057125	0.176628	0.0509881	0.112224	Pod	3	0	Root->Pod
Root	Pod	Healthy	12	0.00814167	0.00346658	0.00100072	0.00220256	Pod	3	0	Root->Pod
Root	Stem	Diseased	12	0.0407	0.0329324	0.00950677	0.0209243	Stem	3	1	Root->Stem
Root	Stem	Healthy	12	0.0830167	0.0813769	0.0234915	0.0517044	Stem	3	1	Root->Stem
Root	Leaf	Diseased	9	0.00471111	0.00269325	0.000897751	0.00207022	Leaf	3	2	Root->Leaf
Root	Leaf	Healthy	12	0.00915	0.00592076	0.00170918	0.00376187	Leaf	3	2	Root->Leaf
Rhizosphere	Seed	Diseased	12	0.00335	0.00245746	0.000709406	0.00156139	Seed	4	7	Rhizosphere->Seed
Rhizosphere	Seed	Healthy	12	0.0139333	0.00953799	0.00275338	0.00606015	Seed	4	7	Rhizosphere->Seed
Rhizosphere	Pod	Diseased	12	0.00215833	0.00150421	0.000434228	0.00095573	Pod	4	0	Rhizosphere->Pod
Rhizosphere	Pod	Healthy	12	0.00569167	0.00209912	0.000605963	0.00133371	Pod	4	0	Rhizosphere->Pod
Rhizosphere	Stem	Diseased	12	0.0340083	0.0261919	0.00756094	0.0166415	Stem	4	1	Rhizosphere->Stem
Rhizosphere	Stem	Healthy	12	0.027825	0.0204332	0.00589856	0.0129827	Stem	4	1	Rhizosphere->Stem
Rhizosphere	Leaf	Diseased	9	0.00297778	0.00274398	0.000914661	0.00210921	Leaf	4	2	Rhizosphere->Leaf
Rhizosphere	Leaf	Healthy	12	0.00748333	0.00778902	0.0022485	0.00494891	Leaf	4	2	Rhizosphere->Leaf
Rhizosphere	Root	Diseased	9	0.738311	0.190872	0.063624	0.146717	Root	4	3	Rhizosphere->Root
Rhizosphere	Root	Healthy	12	0.770125	0.225678	0.0651475	0.143389	Root	4	3	Rhizosphere->Root
Soil	Seed	Diseased	12	0.00268333	0.00474396	0.00136946	0.00301417	Seed	5	7	Soil->Seed
Soil	Seed	Healthy	12	0.00510833	0.00541319	0.00156265	0.00343938	Seed	5	7	Soil->Seed
Soil	Pod	Diseased	12	0.000183333	0.00022088	6.37625e-05	0.00014034	Pod	5	0	Soil->Pod
Soil	Pod	Healthy	12	0.00253333	0.0025889	0.000747352	0.00164491	Pod	5	0	Soil->Pod
Soil	Stem	Diseased	12	0.00373333	0.00314276	0.000907238	0.00199682	Stem	5	1	Soil->Stem
Soil	Stem	Healthy	12	0.00596667	0.00604639	0.00174544	0.00384169	Stem	5	1	Soil->Stem
Soil	Leaf	Diseased	9	0.00134444	0.00203046	0.000676821	0.00156075	Leaf	5	2	Soil->Leaf
Soil	Leaf	Healthy	12	0.00224167	0.00256425	0.000740235	0.00162925	Leaf	5	2	Soil->Leaf
Soil	Root	Diseased	9	0.00501111	0.00370521	0.00123507	0.00284808	Root	5	3	Soil->Root
Soil	Root	Healthy	12	0.00335833	0.00366667	0.00105848	0.00232969	Root	5	3	Soil->Root
Soil	Rhizosphere	Diseased	9	0.686044	0.268915	0.0896382	0.206706	Rhizosphere	5	4	Soil->Rhizosphere
Soil	Rhizosphere	Healthy	12	0.649833	0.163417	0.0471744	0.10383	Rhizosphere	5	4	Soil->Rhizosphere
Unknown	Seed	Diseased	12	0.221042	0.351929	0.101593	0.223605	Seed	6	7	Unknown->Seed
Unknown	Seed	Healthy	12	0.272717	0.235557	0.0679996	0.149666	Seed	6	7	Unknown->Seed
Unknown	Pod	Diseased	12	0.0423583	0.0248707	0.00717955	0.0158021	Pod	6	0	Unknown->Pod
Unknown	Pod	Healthy	12	0.0532	0.0334302	0.00965046	0.0212405	Pod	6	0	Unknown->Pod
Unknown	Stem	Diseased	12	0.219675	0.176574	0.0509726	0.11219	Stem	6	1	Unknown->Stem
Unknown	Stem	Healthy	12	0.143258	0.148941	0.0429954	0.0946323	Stem	6	1	Unknown->Stem
Unknown	Leaf	Diseased	9	0.230267	0.140315	0.0467717	0.107856	Leaf	6	2	Unknown->Leaf
Unknown	Leaf	Healthy	12	0.241275	0.231159	0.0667299	0.146872	Leaf	6	2	Unknown->Leaf
Unknown	Root	Diseased	9	0.256678	0.188614	0.0628712	0.144981	Root	6	3	Unknown->Root
Unknown	Root	Healthy	12	0.226517	0.225403	0.0650681	0.143214	Root	6	3	Unknown->Root
Unknown	Rhizosphere	Diseased	9	0.313956	0.268915	0.0896382	0.206706	Rhizosphere	6	4	Unknown->Rhizosphere
Unknown	Rhizosphere	Healthy	12	0.350167	0.163417	0.0471744	0.10383	Rhizosphere	6	4	Unknown->Rhizosphere

## Sheet: Supplementary Table 9
Table S9 Estimate the proportion of soybean endospherefungal communities derived from other compartments using SourceTracker.
Source	Sink	Disease	N	Proportions	sd	se	ci	Target	IDsource	IDtarget	from_to
Pod	Seed	Diseased	12	0.205837	0.223995	0.0646617	0.142319	Seed	0	7	Pod->Seed
Pod	Seed	Healthy	12	0.0532229	0.0610079	0.0176115	0.0387626	Seed	0	7	Pod->Seed
Pod	Stem	Diseased	12	0.284783	0.288428	0.083262	0.183258	Stem	0	1	Pod->Stem
Pod	Stem	Healthy	12	0.379225	0.297814	0.0859716	0.189222	Stem	0	1	Pod->Stem
Pod	Leaf	Diseased	9	0.604244	0.306206	0.102069	0.235371	Leaf	0	2	Pod->Leaf
Pod	Leaf	Healthy	12	0.279683	0.251271	0.0725357	0.15965	Leaf	0	2	Pod->Leaf
Stem	Seed	Diseased	12	0.311203	0.2607	0.0752576	0.165641	Seed	1	7	Stem->Seed
Stem	Seed	Healthy	12	0.446961	0.195153	0.0563358	0.123994	Seed	1	7	Stem->Seed
Stem	Pod	Diseased	12	0.520908	0.244595	0.0706084	0.155408	Pod	1	0	Stem->Pod
Stem	Pod	Healthy	12	0.73665	0.188982	0.0545545	0.120074	Pod	1	0	Stem->Pod
Stem	Leaf	Diseased	9	0.283656	0.33915	0.11305	0.260694	Leaf	1	2	Stem->Leaf
Stem	Leaf	Healthy	12	0.487475	0.273691	0.0790079	0.173895	Leaf	1	2	Stem->Leaf
Leaf	Seed	Diseased	12	0.0318045	0.0350584	0.0101205	0.0222751	Seed	2	7	Leaf->Seed
Leaf	Seed	Healthy	12	0.0590474	0.0536741	0.0154944	0.0341029	Seed	2	7	Leaf->Seed
Leaf	Pod	Diseased	12	0.261708	0.201628	0.0582049	0.128108	Pod	2	0	Leaf->Pod
Leaf	Pod	Healthy	12	0.133067	0.146178	0.042198	0.0928773	Pod	2	0	Leaf->Pod
Leaf	Stem	Diseased	12	0.231692	0.166901	0.0481803	0.106044	Stem	2	1	Leaf->Stem
Leaf	Stem	Healthy	12	0.3419	0.199806	0.0576789	0.12695	Stem	2	1	Leaf->Stem
Root	Seed	Diseased	12	0.0226518	0.040969	0.0118267	0.0260304	Seed	3	7	Root->Seed
Root	Seed	Healthy	12	0.0236062	0.0220268	0.00635859	0.0139952	Seed	3	7	Root->Seed
Root	Pod	Diseased	12	0.00833333	0.021942	0.00633411	0.0139413	Pod	3	0	Root->Pod
Root	Pod	Healthy	12	0.00266667	0.00450844	0.00130148	0.00286453	Pod	3	0	Root->Pod
Root	Stem	Diseased	12	0.0147333	0.0180916	0.0052226	0.0114949	Stem	3	1	Root->Stem
Root	Stem	Healthy	12	0.0174333	0.0161745	0.00466918	0.0102768	Stem	3	1	Root->Stem
Root	Leaf	Diseased	9	0.00125556	0.0010887	0.000362902	0.000836852	Leaf	3	2	Root->Leaf
Root	Leaf	Healthy	12	0.00731667	0.01663	0.00480066	0.0105662	Leaf	3	2	Root->Leaf
Rhizosphere	Seed	Diseased	12	0.0232292	0.0249601	0.00720535	0.0158589	Seed	4	7	Rhizosphere->Seed
Rhizosphere	Seed	Healthy	12	0.0287318	0.0177987	0.00513805	0.0113088	Seed	4	7	Rhizosphere->Seed
Rhizosphere	Pod	Diseased	12	0.163425	0.193544	0.0558712	0.122972	Pod	4	0	Rhizosphere->Pod
Rhizosphere	Pod	Healthy	12	0.0938833	0.131611	0.0379928	0.0836216	Pod	4	0	Rhizosphere->Pod
Rhizosphere	Stem	Diseased	12	0.0206833	0.0270473	0.00780787	0.017185	Stem	4	1	Rhizosphere->Stem
Rhizosphere	Stem	Healthy	12	0.0344	0.0304799	0.00879879	0.019366	Stem	4	1	Rhizosphere->Stem
Rhizosphere	Leaf	Diseased	9	0.0593556	0.0482522	0.0160841	0.0370899	Leaf	4	2	Rhizosphere->Leaf
Rhizosphere	Leaf	Healthy	12	0.0494167	0.0595362	0.0171866	0.0378275	Leaf	4	2	Rhizosphere->Leaf
Rhizosphere	Root	Diseased	9	0.311733	0.320767	0.106922	0.246564	Root	4	3	Rhizosphere->Root
Rhizosphere	Root	Healthy	12	0.395075	0.324649	0.0937182	0.206272	Root	4	3	Rhizosphere->Root
Soil	Seed	Diseased	12	0.00845892	0.00746235	0.0021542	0.00474135	Seed	5	7	Soil->Seed
Soil	Seed	Healthy	12	0.0138338	0.0119047	0.00343658	0.00756386	Seed	5	7	Soil->Seed
Soil	Pod	Diseased	12	0.004075	0.0031758	0.000916773	0.0020178	Pod	5	0	Soil->Pod
Soil	Pod	Healthy	12	0.00331667	0.00277057	0.000799795	0.00176034	Pod	5	0	Soil->Pod
Soil	Stem	Diseased	12	0.009075	0.00683003	0.00197166	0.00433959	Stem	5	1	Soil->Stem
Soil	Stem	Healthy	12	0.0112833	0.00456525	0.00131787	0.00290062	Stem	5	1	Soil->Stem
Soil	Leaf	Diseased	9	0.00114444	0.000433333	0.000144444	0.000333089	Leaf	5	2	Soil->Leaf
Soil	Leaf	Healthy	12	0.00485	0.00579035	0.00167153	0.00367901	Leaf	5	2	Soil->Leaf
Soil	Root	Diseased	9	0.00806667	0.00477624	0.00159208	0.00367135	Root	5	3	Soil->Root
Soil	Root	Healthy	12	0.0184833	0.0210886	0.00608775	0.0133991	Root	5	3	Soil->Root
Soil	Rhizosphere	Diseased	9	0.913322	0.0708851	0.0236284	0.0544871	Rhizosphere	5	4	Soil->Rhizosphere
Soil	Rhizosphere	Healthy	12	0.941733	0.0218023	0.00629377	0.0138525	Rhizosphere	5	4	Soil->Rhizosphere
Unknown	Seed	Diseased	12	0.396816	0.234317	0.0676416	0.148878	Seed	6	7	Unknown->Seed
Unknown	Seed	Healthy	12	0.374597	0.162604	0.0469396	0.103313	Seed	6	7	Unknown->Seed
Unknown	Pod	Diseased	12	0.04155	0.0284922	0.008225	0.0181031	Pod	6	0	Unknown->Pod
Unknown	Pod	Healthy	12	0.0304167	0.0175886	0.00507738	0.0111752	Pod	6	0	Unknown->Pod
Unknown	Stem	Diseased	12	0.439033	0.266479	0.076926	0.169313	Stem	6	1	Unknown->Stem
Unknown	Stem	Healthy	12	0.215758	0.17239	0.0497647	0.109531	Stem	6	1	Unknown->Stem
Unknown	Leaf	Diseased	9	0.0503444	0.0158057	0.00526857	0.0121493	Leaf	6	2	Unknown->Leaf
Unknown	Leaf	Healthy	12	0.171258	0.2159	0.0623249	0.137176	Leaf	6	2	Unknown->Leaf
Unknown	Root	Diseased	9	0.6802	0.324479	0.10816	0.249416	Root	6	3	Unknown->Root
Unknown	Root	Healthy	12	0.586442	0.337899	0.0975431	0.214691	Root	6	3	Unknown->Root
Unknown	Rhizosphere	Diseased	9	0.0866778	0.0708851	0.0236284	0.0544871	Rhizosphere	6	4	Unknown->Rhizosphere
Unknown	Rhizosphere	Healthy	12	0.0582667	0.0218023	0.00629377	0.0138525	Rhizosphere	6	4	Unknown->Rhizosphere

## Sheet: Supplementary Table 10
Table S10 The differentially expressed genes (DEGs) in seeds that responded to SGS.
target_id	R23_Seed	S23_Seed	log2fc	pval	qval	test_stat	rss	degrees_free	mean_obs	var_obs	tech_var	sigma_sq	smooth_sigma_sq	final_sigma_sq
Glyma.01G000400.1	7.30875	4.50899	-0.64057	0.0058984	0.0381354	7.58108	0.504567	1	5.21769	0.100913	0.00529162	0.0956217	0.122897	0.122897
Glyma.01G002400.1	30.1684	4.65258	-2.57339	0.00897732	0.0479458	6.82733	14.6893	1	4.41426	2.93785	0.0354794	2.90237	0.185819	2.90237
Glyma.01G003100.1	14.101	4.27823	-1.61152	0.00211527	0.0221885	9.44672	2.61563	1	3.80248	0.523126	0.0410437	0.482082	0.315659	0.482082
Glyma.01G003100.2	17.616	3.85885	-2.05524	0.00117026	0.0165498	10.5367	5.29024	1	4.53559	1.05805	0.0190415	1.03901	0.171306	1.03901
Glyma.01G003800.1	15.1086	9.47367	-0.646146	0.00412109	0.031375	8.22968	0.444468	1	5.45388	0.0888937	0.00551729	0.0833764	0.115217	0.115217
Glyma.01G004200.1	0.34031	11.2424	3.80466	0.00317232	0.0272178	8.70561	36.888	1	2.60012	7.3776	0.182544	7.19505	1.01536	7.19505
Glyma.01G004200.2	1.60836	66.5571	4.9912	5.13021e-05	0.00480168	16.3994	21.385	1	4.73643	4.27701	0.32673	3.95028	0.151575	3.95028
Glyma.01G004200.4	0.176693	5.02589	3.02963	0.00173552	0.020119	9.81014	26.9067	1	2.10574	5.38133	0.545557	4.83578	1.39916	4.83578
Glyma.01G005000.1	6.90699	23.0209	1.66699	0.00116056	0.0164625	10.5521	2.13766	1	5.77282	0.427532	0.00511912	0.422412	0.11068	0.422412
Glyma.01G005300.1	43.7624	28.3584	-0.617091	0.00691731	0.0417676	7.29432	0.488797	1	5.66491	0.0977594	0.00345086	0.0943085	0.111522	0.111522
Glyma.01G005600.1	0.916811	9.70831e-05	-1.50237	0.00313414	0.027108	8.72769	19.9265	1	1.12715	3.98529	0.715925	3.26937	2.094	3.26937
Glyma.01G005600.2	0.122604	2.71988	2.37062	0.00286408	0.0259109	8.8921	27.3347	1	2.16387	5.46695	0.453169	5.01378	1.35246	5.01378
Glyma.01G006000.1	4.95054	109.792	4.33878	6.96615e-05	0.00506014	15.82	15.4988	1	5.58393	3.09977	0.0166802	3.08309	0.112603	3.08309
Glyma.01G007200.1	46.8524	29.985	-0.635336	0.00757153	0.0439659	7.13212	0.519355	1	6.9704	0.103871	0.00101138	0.10286	0.136587	0.136587
Glyma.01G007300.1	3.29825	1.32423	-1.05805	0.00224669	0.0228243	9.33622	1.48925	1	4.08392	0.297851	0.014836	0.283015	0.239665	0.283015
Glyma.01G007400.1	0.135547	5.71528	3.28975	5.66791e-05	0.00487129	16.2105	20.6478	1	3.65995	4.12957	0.150424	3.97915	0.368055	3.97915
Glyma.01G007500.1	0.00720794	1.33813	1.85759	0.000232647	0.00806681	13.5471	29.7852	1	1.85341	5.95704	0.103805	5.85324	1.60176	5.85324
Glyma.01G008400.2	6.41081	31.6373	2.21732	0.00870256	0.0472029	6.88287	4.42172	1	5.48102	0.884344	0.0118825	0.872462	0.114577	0.872462
Glyma.01G008800.1	21.8895	11.1297	-0.945003	0.0011994	0.0167697	10.4913	0.922009	1	5.16953	0.184402	0.00572724	0.178674	0.124856	0.178674
Glyma.01G008900.1	14.9419	10.1224	-0.539742	0.00605832	0.0387387	7.53287	0.355267	1	6.10358	0.0710534	0.0023316	0.0687218	0.111831	0.111831
Glyma.01G009400.2	1.16214	10.1087	2.67413	0.00218851	0.022575	9.3843	7.40795	1	5.03439	1.48159	0.0167456	1.46484	0.13121	1.46484
Glyma.01G009500.1	4.14883	0.843115	-1.79128	0.00327776	0.027605	8.64602	3.98638	1	3.09035	0.797275	0.0590552	0.73822	0.647391	0.73822
Glyma.01G009700.1	2.46321	12.9759	2.18515	0.000295869	0.0088424	13.0964	4.1995	1	5.23022	0.8399	0.0098226	0.830077	0.122409	0.830077
Glyma.01G009800.1	12.6984	6.18837	-0.980642	0.00321054	0.0273775	8.68378	1.01829	1	4.47825	0.203657	0.0128321	0.190825	0.177886	0.190825
Glyma.01G010000.1	3.69694	1.43773	-1.11497	0.00209611	0.0220768	9.46341	1.61527	1	4.13282	0.323054	0.0160247	0.307029	0.230052	0.307029
Glyma.01G010400.1	16.3736	28.558	0.784171	0.00726304	0.0429885	7.20674	0.421012	1	6.36439	0.0842025	0.00221816	0.0819843	0.11587	0.11587
Glyma.01G010700.1	0.0548493	4.33412	3.12309	4.95393e-05	0.00473837	16.4657	25.635	1	3.13907	5.127	0.296749	4.83025	0.617462	4.83025
Glyma.01G010900.1	44.2561	15.1782	-1.51332	0.000122361	0.00622351	14.7559	2.16406	1	5.65705	0.432813	0.00389577	0.428917	0.111609	0.428917
Glyma.01G011100.1	36.7672	17.9132	-1.01717	0.000908914	0.0145408	11.0045	1.13384	1	6.23932	0.226768	0.00207998	0.224688	0.113605	0.224688
Glyma.01G011300.1	1.24868	3.69395	1.26204	0.00175186	0.0202481	9.79291	1.81724	1	4.30176	0.363447	0.0197656	0.343682	0.201495	0.343682
Glyma.01G012700.1	34.7225	18.1124	-0.920234	0.00098045	0.0151835	10.8641	0.87857	1	6.37338	0.175714	0.00176795	0.173946	0.116057	0.173946
Glyma.01G013900.2	0	2.9185	2.77336	0.000756997	0.0132805	11.3438	27.187	1	1.40132	5.4374	0.484746	4.95265	1.9287	4.95265
Glyma.01G014400.1	13.856	3.09293	-1.99842	0.000132038	0.00642761	14.6125	4.1157	1	4.61954	0.823139	0.0329192	0.79022	0.162482	0.79022
Glyma.01G014500.1	7.99658	3.01501	-1.27335	0.00340892	0.0282424	8.57456	2.31653	1	4.58321	0.463306	0.0443551	0.418951	0.16619	0.418951
Glyma.01G014500.3	16.0745	7.65946	-1.02242	0.00066695	0.0125538	11.5792	1.09067	1	5.48129	0.218135	0.00772231	0.210413	0.114571	0.210413
Glyma.01G014600.4	0	1.02879	1.61239	0.00148767	0.0187381	10.0938	28.0293	1	1.41835	5.60586	0.930411	4.67545	1.91754	4.67545
Glyma.01G014700.2	0.172997	4.82742	2.98477	0.0041828	0.031609	8.2027	44.6908	1	3.01107	8.93817	0.283885	8.65428	0.699543	8.65428
Glyma.01G014700.4	0.000485783	3.12393	2.85616	2.27341e-05	0.00385069	17.9453	45.7587	1	2.08685	9.15174	0.0375329	9.11421	1.41439	9.11421
Glyma.01G015300.2	16.044	4.90071	-1.61508	0.000880521	0.0143446	11.0633	3.02915	1	4.46328	0.60583	0.036571	0.569259	0.179683	0.569259
Glyma.01G016100.1	3.08659	1.40336	-0.914068	0.0043598	0.0322804	8.12753	1.222	1	4.21042	0.2444	0.0170587	0.227341	0.2161	0.227341
Glyma.01G016700.1	3.13997	13.0329	1.89447	0.000458925	0.0107894	12.2756	2.93634	1	4.33729	0.587268	0.0197376	0.56753	0.196287	0.56753
Glyma.01G016800.1	4.70533	20.4058	2.00584	0.00152826	0.0189289	10.0442	3.52474	1	5.27702	0.704947	0.00904067	0.695907	0.120664	0.695907
Glyma.01G017800.2	0.822899	4.82406	2.00882	0.00523877	0.0356358	7.79511	5.37014	1	3.13816	1.07403	0.18202	0.892008	0.618008	0.892008
Glyma.01G018700.1	5.13847	10.2603	0.932346	0.00428912	0.0319969	8.15717	0.665334	1	5.15055	0.133067	0.00831676	0.12475	0.125668	0.125668
Glyma.01G018800.1	2.18462	14.9137	2.52142	0.000646935	0.0123999	11.6358	5.68897	1	4.64574	1.13779	0.0184211	1.11937	0.159907	1.11937
Glyma.01G019200.1	31.6286	8.48959	-1.83753	0.000522363	0.0113456	12.0341	3.52695	1	6.32503	0.70539	0.00217395	0.703216	0.11509	0.703216
Glyma.01G019300.1	0.853549	4.0139	1.73763	0.000491043	0.0110531	12.1494	3.5513	1	4.16617	0.71026	0.0269658	0.683294	0.223868	0.683294
Glyma.01G019400.2	3.3022	13.8574	1.91689	9.87432e-05	0.00591575	15.1606	3.01519	1	4.98077	0.603038	0.015836	0.587202	0.134148	0.587202
Glyma.01G019700.3	5.45176	1.69822	-1.43698	0.00610822	0.0389298	7.5181	4.13844	1	3.99967	0.827687	0.0586363	0.769051	0.258486	0.769051
Glyma.01G020300.1	14.6043	10.4515	-0.463832	0.00724269	0.0429025	7.21177	0.247048	1	6.3154	0.0494096	0.00194189	0.0474677	0.114909	0.114909
Glyma.01G021600.2	10.762	24.859	1.17104	0.00175724	0.0202801	9.78727	1.01917	1	6.0713	0.203834	0.00763684	0.196197	0.11151	0.196197
Glyma.01G021700.1	0.979304	0.091374	-1.32278	0.00773892	0.0444217	7.09292	9.48981	1	1.96275	1.89796	0.202354	1.69561	1.51453	1.69561
Glyma.01G022300.1	1.20475	0.168565	-1.35042	0.00697324	0.0419635	7.27985	9.20955	1	2.33947	1.84191	0.123825	1.71808	1.21429	1.71808
Glyma.01G022400.1	0.961462	5.89895	2.13042	0.000523037	0.0113466	12.0317	5.53305	1	4.16242	1.10661	0.0335452	1.07307	0.22455	1.07307
Glyma.01G022500.1	3.58803	22.3983	2.48576	0.000318028	0.00908678	12.9611	5.13154	1	5.48053	1.02631	0.00858641	1.01772	0.114588	1.01772
Glyma.01G022600.1	0.792899	2.309	1.11945	0.00857711	0.0468234	6.90883	1.83891	1	3.89718	0.367783	0.0303226	0.33746	0.285916	0.33746
Glyma.01G022700.1	6.04164	1.59661	-1.64159	4.6575e-05	0.00465519	16.5827	2.97344	1	4.83333	0.594689	0.00922014	0.585468	0.143764	0.585468
Glyma.01G023300.2	27.515	7.23166	-1.85735	0.00122424	0.0169328	10.4534	4.16585	1	5.98161	0.83317	0.00917753	0.823992	0.110822	0.823992
Glyma.01G024000.1	22.2524	113.326	2.32274	4.24394e-05	0.00449706	16.759	3.99435	1	6.74878	0.798871	0.00188809	0.796983	0.126964	0.796983
Glyma.01G024600.1	25.9475	12.1448	-1.06459	0.00278503	0.0255833	8.94321	1.45205	1	5.5128	0.29041	0.00381888	0.286591	0.113893	0.286591
Glyma.01G024700.1	11.9499	3.94624	-1.48547	0.000622561	0.0122429	11.7073	2.47826	1	4.99293	0.495652	0.00725084	0.488402	0.133458	0.488402
Glyma.01G025100.1	13.9119	47.3239	1.73047	0.00044049	0.0105558	12.3521	2.13038	1	5.92035	0.426075	0.00406094	0.422014	0.110551	0.422014
Glyma.01G026100.1	59.9183	28.0921	-1.07937	0.00812674	0.0455388	7.00533	1.76914	1	6.7121	0.353828	0.00126695	0.352561	0.125614	0.352561
Glyma.01G026200.1	0.557872	2.69941	1.59664	0.00917359	0.0485677	6.78872	3.63071	1	3.36304	0.726142	0.0598108	0.666331	0.500612	0.666331
Glyma.01G026500.1	8.66149	25.1966	1.48792	0.00297367	0.0264119	8.82356	1.72639	1	5.6454	0.345278	0.00467063	0.340607	0.111746	0.340607
Glyma.01G026600.1	0.195303	2.4918	2.1053	0.00504984	0.0348599	7.8615	13.9736	1	2.08389	2.79472	0.18768	2.60704	1.41678	2.60704
Glyma.01G027500.1	1.8314	10.1944	2.19759	0.000281792	0.00870163	13.1877	4.56705	1	4.21935	0.91341	0.030887	0.882523	0.214589	0.882523
Glyma.01G027700.1	43.5653	26.7029	-0.695881	0.0030204	0.0266702	8.79511	0.511821	1	5.90149	0.102364	0.00270595	0.0996584	0.110505	0.110505
Glyma.01G028300.1	0	0.542459	1.05999	0.00887165	0.0476828	6.84848	12.0642	1	0.693881	2.41283	0.0572996	2.35553	2.29365	2.35553
Glyma.01G028700.1	19.7533	12.0257	-0.693259	0.00572278	0.0375632	7.63559	0.584624	1	6.4426	0.116925	0.00145027	0.115475	0.117606	0.117606
Glyma.01G028800.1	1.11058	5.16071	1.8134	0.00342184	0.0282981	8.56768	4.54203	1	3.56035	0.908406	0.0734007	0.835006	0.409585	0.835006
Glyma.01G029500.1	6.92578	3.77816	-0.795552	0.003703	0.0296376	8.424	0.947619	1	5.13579	0.189524	0.00852542	0.180998	0.126317	0.180998
Glyma.01G030300.1	8.75763	15.5282	0.791896	0.00769806	0.0443127	7.10241	0.452123	1	5.33662	0.0904245	0.00492331	0.0855012	0.118595	0.118595
Glyma.01G030900.2	3.32391	7.67337	1.09588	0.00950456	0.0495573	6.72547	1.12572	1	5.08142	0.225144	0.00861733	0.216526	0.12884	0.216526
Glyma.01G031500.1	1.32171	17.0273	3.26624	0.00131108	0.0175604	10.3269	12.4182	1	4.68582	2.48365	0.228792	2.25486	0.156116	2.25486
Glyma.01G031900.1	1.33229	8.36694	2.27479	0.00240304	0.0237225	9.21299	6.49762	1	4.92422	1.29952	0.0219608	1.27756	0.13755	1.27756
Glyma.01G033200.1	0.194012	1.12285	1.2255	0.00138661	0.0180485	10.2235	4.20903	1	3.44364	0.841807	0.0673879	0.774419	0.462371	0.774419
Glyma.01G033700.1	3.68393	0.436302	-2.15981	0.00125448	0.017174	10.4083	7.23072	1	2.95295	1.44614	0.0740993	1.37204	0.740271	1.37204
Glyma.01G033800.1	8.23047	1.5704	-2.07615	0.00313558	0.0271161	8.72685	5.20411	1	3.99193	1.04082	0.0211672	1.01965	0.260383	1.01965
Glyma.01G033900.1	6.3228	0.570977	-2.67144	5.79675e-05	0.00489171	16.1679	8.9338	1	3.6773	1.78676	0.0338236	1.75294	0.361212	1.75294
Glyma.01G034900.1	22.5001	11.7391	-0.910144	0.00664608	0.0408153	7.36621	1.20195	1	5.92169	0.240391	0.0028177	0.237573	0.110555	0.237573
Glyma.01G035000.3	0	0.802161	1.38091	0.00556803	0.0369347	7.68504	19.7984	1	0.978768	3.95968	0.473001	3.48668	2.17127	3.48668
Glyma.01G035100.5	83.6578	3.77798	-4.29809	0.00266949	0.0250413	9.02063	28.9109	1	5.36625	5.78218	0.307281	5.4749	0.117644	5.4749
Glyma.01G035100.6	4.28467	0.291947	-2.59495	0.000510189	0.0112198	12.0781	11.3035	1	3.11475	2.2607	0.288816	1.97188	0.632195	1.97188
Glyma.01G036800.1	0.679305	5.42658	2.32926	0.00789184	0.0448552	7.05786	8.01921	1	3.63132	1.60384	0.0787759	1.52507	0.379611	1.52507
Glyma.01G038400.1	8.77917	3.22217	-1.31785	0.00798429	0.0451621	7.037	2.95925	1	5.18723	0.59185	0.00684402	0.585006	0.124119	0.585006
Glyma.01G039000.1	0.0278843	1.68117	2.04681	0.000943202	0.0148505	10.9359	33.5699	1	2.30813	6.71397	0.280295	6.43368	1.23852	6.43368
Glyma.01G040000.1	3.47263	16.1523	2.06755	0.00787513	0.0447929	7.06165	4.23958	1	4.59469	0.847916	0.0184937	0.829422	0.165001	0.829422
Glyma.01G040400.1	16.0369	122.542	2.89539	0.00141793	0.018278	10.1823	6.28157	1	7.01436	1.25631	0.00160042	1.25471	0.138816	1.25471
Glyma.01G040600.1	1.01365	14.3753	3.29681	0.001001	0.0153532	10.8257	10.2088	1	4.08648	2.04175	0.0419357	1.99982	0.239145	1.99982
Glyma.01G041300.1	12.9945	22.9977	0.800146	0.00455664	0.0330072	8.0475	0.425324	1	6.19519	0.0850649	0.00236835	0.0826965	0.112952	0.112952
Glyma.01G041400.1	29.2529	4.46429	-2.58337	0.00224338	0.0228162	9.33892	8.27461	1	5.67845	1.65492	0.00577084	1.64915	0.11138	1.64915
Glyma.01G043400.4	40.4281	0.37593	-5.54613	0.000559468	0.0116498	11.9062	49.3161	1	4.00155	9.86322	0.581406	9.28182	0.25803	9.28182
Glyma.01G043400.5	30.4252	0.139799	-5.59502	0.000146036	0.00671776	14.4226	61.5596	1	3.29831	12.3119	0.397764	11.9142	0.531837	11.9142
Glyma.01G044100.1	9.73418	23.81	1.24816	0.00074557	0.0131819	11.3721	1.10222	1	5.89058	0.220443	0.0151448	0.205298	0.110487	0.205298
Glyma.01G045500.1	1.59412	10.0116	2.32757	0.000910256	0.0145501	11.0018	6.49533	1	4.23187	1.29907	0.0337412	1.26532	0.212503	1.26532
Glyma.01G046700.2	1.58286	7.87359	2.00728	0.00455587	0.033006	8.04781	4.27944	1	4.73097	0.855887	0.311677	0.54421	0.152052	0.54421
Glyma.01G047100.1	14.9762	29.9507	0.976427	0.00216207	0.0224504	9.40659	0.623023	1	6.49672	0.124605	0.00191173	0.122693	0.118957	0.122693
Glyma.01G047700.1	14.7455	32.8383	1.12879	0.00201377	0.0216519	9.53694	0.948233	1	5.7952	0.189647	0.00402189	0.185625	0.110587	0.185625
Glyma.01G048000.1	1.1464	0.118482	-1.41251	0.00452709	0.0329063	8.05929	8.6311	1	3.07118	1.72622	0.545214	1.18101	0.659617	1.18101
Glyma.01G050500.1	29.013	11.8181	-1.26057	0.000159016	0.00694075	14.2623	1.46594	1	5.39909	0.293188	0.00486258	0.288326	0.116668	0.288326
Glyma.01G050900.1	0.940823	14.4017	3.37052	0.00598094	0.0384657	7.55604	14.8385	1	3.35161	2.96769	0.137719	2.82998	0.506106	2.82998
Glyma.01G053300.1	20.6358	9.47624	-1.08312	0.00055145	0.0116061	11.9331	1.17504	1	6.28713	0.235009	0.00222602	0.232783	0.114398	0.232783
Glyma.01G055500.1	17.0145	7.76757	-1.08302	0.000632015	0.012299	11.6792	1.16529	1	5.05421	0.233058	0.00757873	0.225479	0.130189	0.225479
Glyma.01G056100.1	18.2817	31.9192	0.787523	0.00856106	0.0467785	6.91218	0.45448	1	6.25509	0.0908959	0.00200047	0.0888955	0.113857	0.113857
Glyma.01G056300.1	5.59772	12.4649	1.08827	0.00218562	0.0225672	9.38673	0.877025	1	5.12244	0.175405	0.00787884	0.167526	0.126916	0.167526
Glyma.01G056400.1	0.625157	3.1175	1.68486	0.00881531	0.0475203	6.85987	4.1518	1	3.30694	0.830359	0.0502662	0.780093	0.527664	0.780093
Glyma.01G056800.1	0.137915	1.59872	1.71807	0.00639976	0.0399558	7.43415	21.5143	1	1.90823	4.30286	0.492635	3.81023	1.55823	3.81023
Glyma.01G057400.1	58.3434	19.6397	-1.54684	3.27443e-05	0.00419585	17.2515	2.02047	1	6.29289	0.404094	0.0019434	0.402151	0.114499	0.402151
Glyma.01G057400.2	3.1696	0.568634	-1.77985	0.00846676	0.0465088	6.93199	5.04701	1	3.10536	1.0094	0.318309	0.691092	0.637992	0.691092
Glyma.01G058200.1	15.3596	9.6254	-0.647374	0.00339457	0.0281793	8.58224	0.444318	1	5.71668	0.0888635	0.00342884	0.0854347	0.111035	0.111035
Glyma.01G058300.1	113.411	14.6055	-2.91475	1.23553e-05	0.00311869	19.1076	7.27986	1	6.46373	1.45597	0.00204989	1.45392	0.118118	1.45392
Glyma.01G058400.1	12.6853	1.59349	-2.65495	0.00138552	0.0180462	10.225	9.80092	1	4.28168	1.96018	0.420449	1.53973	0.204551	1.53973
Glyma.01G059900.1	3.88896	2.12232	-0.743038	0.00478652	0.0339119	7.95838	0.880014	1	4.73029	0.176003	0.00759923	0.168404	0.152112	0.168404
Glyma.01G060900.2	71.086	46.7565	-0.599166	0.00874842	0.0473287	6.87348	0.499235	1	6.11769	0.0998469	0.00213841	0.0977085	0.111983	0.111983
Glyma.01G060900.4	25.5918	8.28013	-1.57128	0.00213861	0.022313	9.4266	2.70882	1	4.79417	0.541764	0.0400549	0.501709	0.146762	0.501709
Glyma.01G061000.1	0.534908	15.2692	3.92954	0.00457507	0.0330765	8.04019	31.5829	1	3.5454	6.31659	0.0383615	6.27823	0.416128	6.27823
Glyma.01G061500.1	8.69306	22.5847	1.32832	0.00664894	0.0408237	7.36544	1.43396	1	6.26009	0.286792	0.00217438	0.284618	0.113939	0.284618
Glyma.01G061800.1	5.88303	12.9468	1.07495	0.00183621	0.0206949	9.70646	0.871321	1	5.73647	0.174264	0.00442668	0.169838	0.11089	0.169838
Glyma.01G064400.1	3.02916	8.84219	1.40443	0.000465342	0.010837	12.2497	1.62231	1	4.99713	0.324462	0.00940405	0.315058	0.133223	0.315058
Glyma.01G064600.1	0.065062	2.09513	2.19932	0.00755802	0.0439155	7.13532	24.5178	1	1.84284	4.90356	0.386337	4.51723	1.61009	4.51723
Glyma.01G064900.2	0	0.614109	1.15589	0.00270004	0.025202	8.99984	18.5982	1	1.01783	3.71964	0.266476	3.45317	2.1518	3.45317
Glyma.01G064900.5	0	0.412378	0.867703	0.00590936	0.0381753	7.57774	15.971	1	0.913432	3.1942	0.479705	2.71449	2.2024	2.71449
Glyma.01G067000.1	5.95214	49.0965	2.94239	0.000101533	0.00593432	15.108	6.46717	1	6.42892	1.29343	0.00332838	1.2901	0.117284	1.2901
Glyma.01G067100.1	1.87639	13.7109	2.58015	0.00214597	0.0223556	9.4203	5.8068	1	4.78092	1.16136	0.384712	0.776649	0.147824	0.776649
Glyma.01G067100.2	0	0.879713	1.46437	0.00260348	0.0247245	9.0664	20.2998	1	1.12787	4.05996	0.589602	3.47036	2.0936	3.47036
Glyma.01G067200.1	4.38793	45.4941	3.23415	0.000896743	0.0144308	11.0295	9.81089	1	5.41942	1.96218	0.0157096	1.94647	0.116104	1.94647
Glyma.01G067300.2	8.17038	3.15969	-1.24438	0.00504049	0.0348219	7.86485	1.91819	1	3.9845	0.383638	0.0264504	0.357187	0.262233	0.357187
Glyma.01G068900.1	3.90653	1.48807	-1.14828	0.0056481	0.0372537	7.65928	2.69437	1	4.23034	0.538875	0.0153322	0.523543	0.212756	0.523543
Glyma.01G069000.1	0.33014	4.61245	2.62259	0.00501214	0.0347375	7.87505	13.7682	1	2.01071	2.75365	0.230727	2.52292	1.47587	2.52292
Glyma.01G070400.1	24.4208	6.22854	-1.88899	1.23546e-05	0.00311869	19.1077	3.18213	1	6.50154	0.636426	0.00144058	0.634986	0.119083	0.634986
Glyma.01G072000.4	8.45965	4.04665	-0.978637	0.00218006	0.0225383	9.3914	1.14765	1	4.88942	0.229529	0.0186064	0.210923	0.139814	0.210923
Glyma.01G074400.1	13.371	6.18386	-1.05332	0.00296648	0.0264	8.82797	1.07949	1	4.26596	0.215898	0.0135158	0.202382	0.207002	0.207002
Glyma.01G074500.4	0.179947	6.7092	3.40634	0.00481547	0.0340179	7.94747	33.4328	1	2.36083	6.68655	0.0872593	6.59929	1.19792	6.59929
Glyma.01G074600.1	0.0177324	2.55821	2.56241	0.000922652	0.0146758	10.9767	27.475	1	1.79286	5.49501	0.826415	4.66859	1.64912	4.66859
Glyma.01G074700.1	3.57856	7.60229	0.990268	0.00160291	0.0194034	9.9564	0.759568	1	5.27035	0.151914	0.00631832	0.145595	0.120906	0.145595
Glyma.01G075400.1	5.79142	13.3602	1.13949	0.00124563	0.0171	10.4214	1.01419	1	5.34275	0.202839	0.00739895	0.19544	0.118393	0.19544
Glyma.01G076900.1	0.0315434	3.01043	2.72339	0.00543793	0.0364175	7.72772	25.4453	1	1.90846	5.08906	0.212312	4.87674	1.55805	4.87674
Glyma.01G077400.3	0.0504096	0.700804	1.12542	0.00547352	0.0365479	7.71595	20.8539	1	1.84462	4.17077	0.544667	3.6261	1.60869	3.6261
Glyma.01G077700.1	0.143438	4.41636	2.93372	0.00630307	0.0396658	7.46155	24.3664	1	2.44089	4.87328	0.198425	4.67485	1.13762	4.67485
Glyma.01G077900.1	8.20397	3.21964	-1.22651	0.00296371	0.0263881	8.82967	2.13662	1	4.30817	0.427324	0.0134015	0.413922	0.200537	0.413922
Glyma.01G079500.1	11.1533	7.41167	-0.558688	0.00661342	0.0407433	7.37507	0.405524	1	6.02912	0.0811047	0.00268778	0.078417	0.11115	0.11115
Glyma.01G080200.1	55.2234	30.21	-0.859573	0.00541903	0.0363401	7.73401	1.00751	1	6.4808	0.201502	0.00156239	0.19994	0.118546	0.19994
Glyma.01G080500.1	4.72328	87.0615	4.06727	0.000121148	0.00621629	14.7747	13.0749	1	5.8793	2.61498	0.0105335	2.60445	0.110474	2.60445
Glyma.01G080700.1	18.1521	6.64362	-1.38461	0.00627296	0.0395632	7.47017	2.92217	1	5.14264	0.584433	0.0177861	0.566647	0.126014	0.566647
Glyma.01G080700.2	8.13012	1.08223	-2.44742	0.00067468	0.0126338	11.5577	7.41164	1	3.88723	1.48233	0.228726	1.2536	0.288845	1.2536
Glyma.01G080700.3	10.742	1.33796	-2.61272	0.00189567	0.0210668	9.64791	9.67111	1	3.84003	1.93422	0.243672	1.69055	0.303366	1.69055
Glyma.01G080700.4	19.0064	6.05804	-1.57261	0.000202038	0.00755698	13.812	2.32667	1	4.9147	0.465335	0.0256924	0.439642	0.138156	0.439642
Glyma.01G080700.5	8.68383	0.462571	-3.25413	0.000723645	0.013009	11.4275	12.7814	1	3.00202	2.55627	0.297379	2.25889	0.705751	2.25889
Glyma.01G081300.1	30.9099	9.19897	-1.69532	0.0063461	0.0398116	7.4493	4.66609	1	6.40051	0.933218	0.00210372	0.931115	0.11664	0.931115
Glyma.01G081900.1	0.06799	1.13864	1.52856	0.0060002	0.0385344	7.55024	14.7842	1	1.81629	2.95683	0.185049	2.77178	1.6309	2.77178
Glyma.01G084700.1	21.106	12.8067	-0.69928	0.00471845	0.0336383	7.98431	0.537561	1	5.25178	0.107512	0.00540382	0.102108	0.121591	0.121591
Glyma.01G085000.1	0.148259	5.00488	3.08607	0.00450479	0.0328143	8.06824	15.5313	1	1.29398	3.10625	0.169037	2.93722	1.99673	2.93722
Glyma.01G085300.1	27.1282	10.5415	-1.3232	0.00104112	0.0156406	10.753	1.87757	1	5.3756	0.375514	0.00470062	0.370814	0.117358	0.370814
Glyma.01G086700.1	3.07029	9.81732	1.53096	0.0066954	0.040975	7.35292	2.83276	1	4.66479	0.566552	0.0181221	0.54843	0.158082	0.54843
Glyma.01G086800.1	0.0944061	3.52201	2.7584	0.00106027	0.0157502	10.7192	19.9351	1	2.04314	3.98702	0.221144	3.76587	1.44968	3.76587
Glyma.01G087500.1	0.773805	22.5233	4.17588	0.000318849	0.00908678	12.9563	19.8019	1	4.38656	3.96038	0.0662317	3.89415	0.189465	3.89415
Glyma.01G087800.1	11.9357	22.2902	0.873928	0.00360945	0.0292238	8.47054	0.521017	1	6.04821	0.104203	0.00260972	0.101594	0.111305	0.111305
Glyma.01G090200.1	0.0763442	1.60734	1.87042	0.00950516	0.0495573	6.72536	21.5081	1	1.70575	4.30162	0.0503648	4.25125	1.71538	4.25125
Glyma.01G090400.1	0.0310865	7.55592	3.92303	0.00314542	0.027128	8.72114	34.7055	1	1.87611	6.94111	0.136264	6.80484	1.5838	6.80484
Glyma.01G091800.1	0.0385089	2.08845	2.26505	0.000501641	0.0111489	12.1096	20.1139	1	2.5377	4.02278	0.385016	3.63776	1.06457	3.63776
Glyma.01G092900.1	1.01163	7.03475	2.31746	0.00193389	0.021235	9.61125	5.22663	1	5.16923	1.04533	0.276464	0.768862	0.124869	0.768862
Glyma.01G093000.2	13.9734	8.46361	-0.691255	0.00373457	0.0297765	8.40857	0.562614	1	5.72758	0.112523	0.00373868	0.108784	0.110953	0.110953
Glyma.01G093100.1	2.09345	5.44519	1.19685	0.00105437	0.0157269	10.7296	1.31248	1	4.8697	0.262497	0.0108845	0.251612	0.141159	0.251612
Glyma.01G095000.1	9074.89	280.688	-5.01235	0.00376015	0.0298668	8.39616	54.8648	1	9.22204	10.973	0.00175436	10.9712	0.541355	10.9712
Glyma.01G096000.1	16.58	109.646	2.68904	0.00650693	0.0403698	7.40427	5.81808	1	6.54275	1.16362	0.00454238	1.15907	0.120204	1.15907
Glyma.01G096000.2	4.88268	27.1518	2.36098	0.00241023	0.0237462	9.20752	5.43103	1	5.18689	1.08621	0.030968	1.05524	0.124133	1.05524
Glyma.01G096700.1	4.66441	0.505207	-2.36111	0.00295559	0.0263589	8.83468	10.4307	1	2.90203	2.08613	0.351617	1.73452	0.777503	1.73452
Glyma.01G096800.1	0.781446	5.55123	2.23946	0.00196897	0.0214254	9.57824	5.50881	1	3.71403	1.10176	0.0511661	1.0506	0.347138	1.0506
Glyma.01G097100.1	0.298266	5.39238	2.88391	0.00520152	0.0354799	7.80801	32.9712	1	2.50407	6.59423	0.208446	6.38578	1.09048	6.38578
Glyma.01G098000.1	71.4431	35.3669	-1.0042	0.00381985	0.0301083	8.36753	1.24326	1	6.23367	0.248652	0.00212732	0.246524	0.113517	0.246524
Glyma.01G098700.1	0.921191	17.5037	3.66312	0.00704896	0.042265	7.26045	16.4165	1	3.97655	3.28331	0.167974	3.11533	0.264238	3.11533
Glyma.01G101100.1	1.32501	6.45145	1.92941	0.000500261	0.0111318	12.1147	4.01367	1	4.31615	0.802733	0.0273843	0.775349	0.199355	0.775349
Glyma.01G103500.1	4.34996	10.8529	1.22701	0.00100947	0.0154333	10.8101	1.13038	1	5.636	0.226076	0.0199076	0.206168	0.111862	0.206168
Glyma.01G104800.1	28.738	10.366	-1.42802	0.000245141	0.00823374	13.449	2.01143	1	6.27155	0.402287	0.00201716	0.40027	0.11413	0.40027
Glyma.01G106200.1	97.5158	56.2482	-0.788439	0.00723401	0.0428837	7.21393	0.919269	1	6.68935	0.183854	0.00130775	0.182546	0.12481	0.182546
Glyma.01G106500.1	3.17755	8.45983	1.28473	0.000542988	0.0115273	11.9619	1.27331	1	4.86164	0.254662	0.00960839	0.245053	0.141722	0.245053
Glyma.01G108700.1	3.22603	22.8386	2.64701	0.000119467	0.0062017	14.8011	5.67994	1	4.66801	1.13599	0.0177402	1.11825	0.157778	1.11825
Glyma.01G109100.1	3.44185	10.38	1.46474	0.00586321	0.0380358	7.59187	2.19914	1	4.72349	0.439827	0.0304465	0.409381	0.152711	0.409381
Glyma.01G109500.1	41.5312	11.1142	-1.85557	6.05198e-05	0.00489171	16.0863	3.17301	1	5.48028	0.634601	0.00434579	0.630255	0.114594	0.630255
Glyma.01G109800.1	1.97658	7.98843	1.77715	0.00018034	0.00726391	14.0256	3.12232	1	5.00616	0.624464	0.0100756	0.614389	0.132724	0.614389
Glyma.01G110100.1	0.606293	6.48964	2.65948	4.34968e-05	0.00452415	16.7124	8.31615	1	4.06299	1.66323	0.0514859	1.61174	0.244027	1.61174
Glyma.01G110400.1	2.36525	6.05823	1.19464	0.00241534	0.0237707	9.20364	1.32011	1	4.35152	0.264022	0.0162358	0.247786	0.19427	0.247786
Glyma.01G112200.3	0.00978531	0.713073	1.2507	0.000759474	0.0133111	11.3377	21.9068	1	1.60761	4.38136	0.154857	4.2265	1.78716	4.2265
Glyma.01G114800.1	5.35283	14.778	1.38425	0.00401908	0.0308919	8.27518	1.7682	1	4.15018	0.35364	0.0235819	0.330058	0.226798	0.330058
Glyma.01G115000.1	14.0854	6.46772	-1.06577	0.000702701	0.0128585	11.4821	1.2057	1	5.46667	0.241141	0.011692	0.229449	0.114909	0.229449
Glyma.01G115000.3	33.2579	17.8678	-0.878043	0.00286037	0.025904	8.89446	0.845865	1	6.18732	0.169173	0.00352306	0.16565	0.112843	0.16565
Glyma.01G119300.1	5.32888	1.7455	-1.37619	0.00388527	0.0303432	8.33667	3.17643	1	3.72717	0.635285	0.0253169	0.609968	0.342245	0.609968
Glyma.01G119400.1	26.1077	13.3096	-0.946166	0.0016782	0.0198129	9.87192	1.02929	1	5.98848	0.205858	0.00265839	0.203199	0.110864	0.203199
Glyma.01G119500.1	5.87128	48.2248	2.935	0.00859223	0.0468607	6.90568	6.86497	1	6.45929	1.37299	0.00366164	1.36933	0.118009	1.36933
Glyma.01G119600.1	28.7079	1.40398	-3.93927	0.000885766	0.0143773	11.0523	20.7463	1	3.71691	4.14926	0.0909937	4.05827	0.346061	4.05827
Glyma.01G122100.1	9.38528	17.955	0.900659	0.003962	0.0306391	8.30115	0.570352	1	5.87683	0.11407	0.00415707	0.109913	0.110472	0.110472
Glyma.01G122100.4	0.119866	1.58858	1.75249	0.00739505	0.0434131	7.17442	23.4394	1	1.99049	4.68789	0.753576	3.93431	1.49218	3.93431
Glyma.01G123100.1	93.8008	9.31549	-3.26414	0.00313717	0.0271226	8.72592	14.9484	1	5.53482	2.98967	0.0124648	2.97721	0.113458	2.97721
Glyma.01G123300.1	27.5287	16.194	-0.747578	0.0023175	0.0232445	9.27937	0.564108	1	5.57169	0.112822	0.00475347	0.108068	0.112802	0.112802
Glyma.01G124300.1	40.9806	26.7895	-0.60409	0.00760643	0.0440558	7.12387	0.46823	1	6.13295	0.093646	0.00216066	0.0914853	0.112156	0.112156
Glyma.01G124700.1	2.54811	14.7887	2.32648	0.00825712	0.0458595	6.97684	4.71436	1	4.86536	0.942872	0.0130455	0.929826	0.141462	0.929826
Glyma.01G124900.2	31.2434	18.4506	-0.744219	0.00283876	0.0257727	8.90831	0.631289	1	5.71954	0.126258	0.00471809	0.12154	0.111013	0.12154
Glyma.01G125000.1	10.4193	2.86458	-1.69839	5.41822e-05	0.00485645	16.2959	2.86504	1	4.95177	0.573008	0.00800318	0.565005	0.135852	0.565005
Glyma.01G125100.1	19.2624	5.55181	-1.70732	0.00080399	0.0136994	11.232	3.34793	1	4.82068	0.669586	0.00996746	0.659619	0.14471	0.659619
Glyma.01G125800.1	0	0.799534	1.37799	0.00165526	0.0196957	9.89725	23.4011	1	1.1558	4.68023	0.112801	4.56743	2.07806	4.56743
Glyma.01G127500.1	10.3162	3.48576	-1.44026	0.00141281	0.0182327	10.189	2.717	1	5.23598	0.5434	0.00629022	0.537109	0.122188	0.537109
Glyma.01G127600.1	1.60926	0.0405338	-1.96428	0.00213956	0.0223144	9.42578	15.6411	1	1.50422	3.12821	0.167536	2.96068	1.85978	2.96068
Glyma.01G128100.1	0.67644	8.67644	2.96351	0.00216505	0.0224684	9.40407	15.9087	1	3.98142	3.18173	0.382984	2.79875	0.263006	2.79875
Glyma.01G128200.1	0.613239	11.2125	3.39522	0.000163934	0.00698745	14.205	11.7383	1	4.56833	2.34765	0.0320225	2.31563	0.167757	2.31563
Glyma.01G128500.1	46.1311	29.9359	-0.615519	0.0059185	0.0381988	7.57495	0.434606	1	5.84791	0.0869213	0.00327034	0.083651	0.110473	0.110473
Glyma.01G129400.1	4.07551	91.6324	4.3317	0.00163863	0.019579	9.91584	13.8978	1	6.02988	2.77955	0.00650241	2.77305	0.111156	2.77305
Glyma.01G129600.1	0.0147519	0.734713	1.26223	0.00308473	0.0269314	8.75667	15.8225	1	1.24928	3.16449	0.12853	3.03596	2.02383	3.03596
Glyma.01G130200.1	16.2934	0.0385176	-4.96275	3.51001e-05	0.00427323	17.1195	38.2961	1	2.09698	7.65921	0.061392	7.59782	1.40622	7.59782
Glyma.01G131200.1	1.70488	0.186719	-1.68291	0.00769711	0.0443127	7.10263	12.7043	1	2.00811	2.54085	0.0821315	2.45872	1.47796	2.45872
Glyma.01G131800.1	0.713681	8.38802	2.87247	0.000716042	0.0129597	11.4471	8.81217	1	4.35741	1.76243	0.0287458	1.73369	0.193447	1.73369
Glyma.01G132600.1	44.001	8.03177	-2.38292	0.000245038	0.00823374	13.4498	5.77899	1	5.05682	1.1558	0.00747669	1.14832	0.130057	1.14832
Glyma.01G133000.2	1.67183	5.99126	1.57959	0.00304998	0.0267833	8.77733	2.45116	1	4.9778	0.490232	0.0910705	0.399161	0.134318	0.399161
Glyma.01G136100.1	6.80474	12.7386	0.85785	0.00418437	0.031609	8.20202	0.518217	1	5.81226	0.103643	0.00358054	0.100063	0.110534	0.110534
Glyma.01G137500.1	19.739	6.7174	-1.48759	0.00716259	0.0426366	7.23174	3.66588	1	5.03356	0.733176	0.00778468	0.725392	0.131254	0.725392
Glyma.01G137900.1	0	1.44708	1.96131	0.00134873	0.0178108	10.2746	25.2359	1	1.28589	5.04718	0.463557	4.58363	2.00169	4.58363
Glyma.01G138300.1	25.475	17.5974	-0.521339	0.00582617	0.0379135	7.6033	0.290251	1	6.05114	0.0580503	0.00267305	0.0553772	0.11133	0.11133
Glyma.01G139000.1	13.3098	7.03457	-0.87409	0.00244633	0.0238987	9.1803	0.9483	1	5.37448	0.18966	0.0102271	0.179433	0.117392	0.179433
Glyma.01G139500.1	2.67295	6.79185	1.20046	0.0083622	0.0461607	6.95422	1.45136	1	5.06529	0.290272	0.00827051	0.282001	0.129633	0.282001
Glyma.01G139600.1	17.9545	10.6942	-0.72122	0.00421496	0.0317369	8.18881	0.650489	1	5.92723	0.130098	0.00260746	0.12749	0.110573	0.12749
Glyma.01G141600.1	0.229577	8.38425	3.60612	0.00242988	0.0238363	9.19265	15.3668	1	2.1314	3.07335	0.356543	2.71681	1.37851	2.71681
Glyma.01G141800.1	0.121013	3.04795	2.51429	0.00908084	0.04825	6.80686	15.1255	1	1.24883	3.0251	0.152175	2.87292	2.0241	2.87292
Glyma.01G142700.2	1.72208	8.50395e-10	-2.15191	0.000561027	0.0116689	11.901	44.1957	1	2.01073	8.83915	1.83409	7.00506	1.47585	7.00506
Glyma.01G143000.1	128.974	18.0835	-2.80056	0.00445724	0.0326475	8.08747	6.64638	1	2.8615	1.32928	0.0825453	1.24673	0.808037	1.24673
Glyma.01G143100.1	0	0.503471	1.005	0.00960153	0.0498627	6.70737	14.6535	1	0.86835	2.9307	0.661267	2.26944	2.22283	2.26944
Glyma.01G144200.1	4.17346	8.89746	1.00778	0.00316041	0.0271712	8.71247	0.814379	1	6.2665	0.162876	0.0227681	0.140108	0.114045	0.140108
Glyma.01G144900.1	9.19912	18.0021	0.931765	0.00251036	0.0242674	9.13303	0.637511	1	5.75084	0.127502	0.00400446	0.123498	0.110798	0.123498
Glyma.01G145400.6	0	0.406484	0.858353	0.00470683	0.0336014	7.98877	21.5119	1	1.18658	4.30237	1.19008	3.11229	2.06057	3.11229
Glyma.01G146300.2	4.81532	1.81893	-1.1967	0.0084414	0.0464332	6.93735	2.27645	1	3.8673	0.455291	0.0449156	0.410375	0.29485	0.410375
Glyma.01G146600.2	5.84401	12.5611	1.04181	0.00591065	0.0381753	7.57734	0.864058	1	6.18427	0.172812	0.0363641	0.136448	0.112801	0.136448
Glyma.01G148200.1	1.04531	2.45746	0.936462	0.0076577	0.044179	7.11183	0.985909	1	4.14966	0.197182	0.020463	0.176719	0.226894	0.226894
Glyma.01G148700.1	20.4748	4.94632	-1.9453	0.000227566	0.00795648	13.5886	3.98955	1	5.39852	0.797911	0.00523062	0.79268	0.116684	0.79268
Glyma.01G148800.1	2.85864	10.058	1.65238	0.00324154	0.0274741	8.66627	2.32307	1	4.0506	0.464614	0.0250492	0.439565	0.246706	0.439565
Glyma.01G149000.1	151.011	103.547	-0.542193	0.00666895	0.0408899	7.36003	0.384011	1	8.11054	0.0768021	0.000329527	0.0764726	0.243625	0.243625
Glyma.01G149100.1	268.575	136.107	-0.977977	0.00309288	0.026935	8.75185	0.945647	1	4.96999	0.189129	0.00743719	0.181692	0.134771	0.181692
Glyma.01G149300.2	0.787741	6.63628	2.47033	0.0031142	0.0270127	8.73932	7.26435	1	4.30053	1.45287	0.552637	0.900232	0.201679	0.900232
Glyma.01G150400.1	57.5999	29.4984	-0.953651	0.000728485	0.0130376	11.4151	0.908604	1	6.5265	0.181721	0.00138038	0.18034	0.119753	0.18034
Glyma.01G150500.1	2.5703	13.0198	2.13862	0.000118336	0.0062017	14.819	3.96668	1	4.62612	0.793336	0.0144137	0.778922	0.161828	0.778922
Glyma.01G150700.1	20.142	9.55234	-1.03805	0.00172625	0.0200423	9.81999	1.23843	1	6.2209	0.247686	0.0179381	0.229748	0.113323	0.229748
Glyma.01G151400.1	74.2124	0.310958	-6.52558	2.45e-06	0.00217055	22.2053	42.7964	1	3.69461	8.55929	0.159681	8.3996	0.354511	8.3996
Glyma.01G151600.1	1.30514	4.58071	1.49292	0.00826963	0.0458962	6.97413	2.66776	1	4.15745	0.533553	0.075111	0.458442	0.225458	0.458442
Glyma.01G151600.3	1.4001	12.8706	2.81492	0.00203691	0.021769	9.51597	8.99463	1	4.6656	1.79893	0.0471214	1.7518	0.158006	1.7518
Glyma.01G151600.4	0.265637	11.8728	4.01436	0.00624111	0.0394479	7.47933	22.226	1	3.36153	4.4452	0.285566	4.15964	0.501339	4.15964
Glyma.01G152100.1	27.3302	3.52667	-2.789	2.61188e-05	0.00400489	17.6813	7.22483	1	5.61679	1.44497	0.0537856	1.39118	0.112116	1.39118
Glyma.01G152100.2	10.9838	2.09399	-2.14635	0.00400203	0.030811	8.28289	5.16892	1	4.86779	1.03378	0.461075	0.572708	0.141292	0.572708
Glyma.01G152400.1	180.763	1063.67	2.55357	0.000428008	0.0103945	12.4058	4.72461	1	6.0008	0.944921	0.00403284	0.940889	0.110944	0.940889
Glyma.01G152600.1	0.322149	5.35421	2.832	0.00392957	0.0305227	8.31608	14.9881	1	2.06113	2.99762	0.164812	2.83281	1.43515	2.83281
Glyma.01G153300.1	9.75299	100.313	3.29756	0.00731598	0.0431489	7.1937	8.17492	1	6.54362	1.63498	0.00552292	1.62946	0.120229	1.62946
Glyma.01G153600.1	1.24681	14.6034	3.11208	4.00598e-05	0.00442572	16.8686	8.48523	1	4.90137	1.69705	0.0167426	1.6803	0.139021	1.6803
Glyma.01G154000.1	14.5109	53.1754	1.83825	0.00919965	0.0486436	6.78365	2.72198	1	5.82818	0.544397	0.00379083	0.540606	0.110498	0.540606
Glyma.01G154100.1	9.78465	21.4479	1.09359	0.00306382	0.0268623	8.76907	0.911478	1	5.55579	0.182296	0.00422426	0.178071	0.113074	0.178071
Glyma.01G154200.1	51.5593	20.2263	-1.3287	0.000154506	0.00690489	14.3165	1.65945	1	5.56658	0.331889	0.00372395	0.328165	0.112888	0.328165
Glyma.01G154700.1	1.15839	3.86162	1.39508	0.000416102	0.0102284	12.4585	1.96702	1	4.42796	0.393405	0.0202174	0.373187	0.184065	0.373187
Glyma.01G154900.1	4.16931	11.7615	1.39286	0.00310913	0.0270057	8.7423	1.69075	1	5.29441	0.33815	0.0074426	0.330707	0.120044	0.330707
Glyma.01G155300.1	11.5837	6.61327	-0.764482	0.00151309	0.0189038	10.0626	0.615557	1	6.2655	0.123111	0.00166199	0.121449	0.114028	0.121449
Glyma.01G155400.1	16.1396	6.57485	-1.23385	0.000621287	0.0122311	11.7111	1.607	1	5.08585	0.321399	0.00610528	0.315294	0.128626	0.315294
Glyma.01G156000.1	23.4265	15.4706	-0.58319	0.00782707	0.0446314	7.07262	0.465492	1	6.02117	0.0930985	0.00267685	0.0904216	0.111089	0.111089
Glyma.01G156400.2	25.992	13.1543	-0.9562	0.000518872	0.0113194	12.0466	0.873151	1	6.31763	0.17463	0.00177076	0.172859	0.11495	0.172859
Glyma.01G156700.1	4.31591	2.05803	-0.912775	0.00394605	0.0305565	8.30847	1.19391	1	4.38962	0.238783	0.0140833	0.2247	0.189056	0.2247
Glyma.01G157300.2	0.917103	5.56232	2.09693	0.00383198	0.0301516	8.36177	5.311	1	4.3785	1.0622	0.329892	0.732309	0.190551	0.732309
Glyma.01G157500.1	0.482784	4.57522	2.36853	0.000556739	0.011633	11.9153	9.44195	1	3.76746	1.88839	0.112986	1.77541	0.327707	1.77541
Glyma.01G157900.2	0.0548432	2.95126	2.63697	0.00119505	0.0167303	10.498	35.4359	1	2.68816	7.08718	1.26966	5.81752	0.944723	5.81752
Glyma.01G159000.1	3.20348	6.74162	0.967432	0.00406854	0.0311316	8.25297	0.795115	1	4.94803	0.159023	0.0096924	0.149331	0.136078	0.149331
Glyma.01G159800.1	22.0499	8.27824	-1.36112	0.006915	0.0417652	7.29492	2.93319	1	5.80071	0.586638	0.00311329	0.583524	0.110568	0.583524
Glyma.01G161200.1	3.60376	16.7024	2.06759	4.21436e-05	0.00449706	16.7723	3.20179	1	4.6828	0.640358	0.0145091	0.625849	0.156396	0.625849
Glyma.01G161300.1	8.77786	48.9255	2.41339	0.00208301	0.0219972	9.47491	4.18972	1	3.40287	0.837944	0.0586183	0.779326	0.481585	0.779326
Glyma.01G161500.1	7.27309	285.455	5.20116	0.00334087	0.0279217	8.61128	20.313	1	5.98133	4.06261	0.00942358	4.05318	0.110821	4.05318
Glyma.01G161600.3	0.312946	2.82307	2.03129	0.0069883	0.0420355	7.27597	8.84252	1	3.32543	1.7685	0.715337	1.05317	0.518729	1.05317
Glyma.01G162200.1	6.3046	20.5835	1.63153	0.00565397	0.0372642	7.65741	2.20677	1	6.82633	0.441354	0.0134577	0.427896	0.130038	0.427896
Glyma.01G162700.3	20.8666	9.97167	-1.02887	0.00298539	0.0264729	8.81638	1.27022	1	5.11087	0.254044	0.0257289	0.228315	0.127446	0.228315
Glyma.01G163000.1	1.32111	7.57099	2.14793	0.0028026	0.0256548	8.93172	6.82868	1	4.3242	1.36574	0.196171	1.16956	0.198177	1.16956
Glyma.01G163100.1	0.899124	0	-1.48452	0.00308509	0.0269314	8.75645	19.5161	1	1.09953	3.90323	0.628851	3.27438	2.10906	3.27438
Glyma.01G163700.1	15.3096	4.30431	-1.7184	0.000901938	0.0144778	11.0188	3.33179	1	5.07472	0.666358	0.00715891	0.6592	0.129167	0.6592
Glyma.01G163800.1	5.9354	2.22197	-1.24138	0.00113673	0.0163162	10.5905	1.96395	1	4.71983	0.39279	0.00818037	0.38461	0.153036	0.38461
Glyma.01G164000.1	42.0065	22.6153	-0.878838	0.00199401	0.0215545	9.55504	0.907506	1	6.68669	0.181501	0.00197718	0.179524	0.124718	0.179524
Glyma.01G164300.1	16.0038	10.0531	-0.645122	0.00715041	0.0425781	7.23479	0.610802	1	5.58282	0.12216	0.00355951	0.118601	0.112621	0.118601
Glyma.01G164900.1	2.80806	9.79707	1.63818	0.000592966	0.0119577	11.7979	2.60784	1	4.82302	0.521567	0.0143315	0.507236	0.144534	0.507236
Glyma.01G165000.1	0	0.606662	1.14621	0.00132769	0.017673	10.3036	22.9805	1	1.15662	4.5961	0.0378453	4.55825	2.0776	4.55825
Glyma.01G165400.1	15.3709	0.852982	-3.55217	1.64948e-06	0.00209431	22.9653	13.1064	1	4.3779	2.62128	0.0254453	2.59583	0.190632	2.59583
Glyma.01G166000.1	2.33626	23.2323	3.06479	0.00435351	0.0322696	8.13015	8.96722	1	4.62178	1.79344	0.0276883	1.76576	0.162259	1.76576
Glyma.01G166100.1	1.62165	8.89409	2.14657	0.000478079	0.010937	12.1993	4.12951	1	4.7074	0.825902	0.0854121	0.74049	0.154148	0.74049
Glyma.01G168000.1	56.7457	34.502	-0.709731	0.00305596	0.0268146	8.77375	0.529637	1	6.25461	0.105927	0.00194032	0.103987	0.113849	0.113849
Glyma.01G168100.1	0.183086	1.53355	1.57386	0.00107413	0.0158609	10.6952	6.88984	1	3.17949	1.37797	0.116699	1.26127	0.593934	1.26127
Glyma.01G168400.1	2.70623	49.1075	3.95161	0.00222546	0.022731	9.35362	18.5578	1	4.55983	3.71157	0.0990009	3.61257	0.168665	3.61257
Glyma.01G168600.1	45.027	17.7584	-1.31816	0.000277807	0.00861787	13.2144	1.58782	1	6.46174	0.317564	0.00150446	0.316059	0.118069	0.316059
Glyma.01G169000.1	12.1834	34.7771	1.47578	0.000233191	0.00806921	13.5427	1.61078	1	6.58462	0.322156	0.00210561	0.320051	0.12142	0.320051
Glyma.01G169400.1	3.88379	13.6587	1.69144	0.000464473	0.010837	12.2532	2.35562	1	4.85676	0.471125	0.0389833	0.432142	0.142067	0.432142
Glyma.01G169500.1	0.214207	1.85416	1.7208	0.00435575	0.0322739	8.12922	7.11117	1	2.73336	1.42223	0.169308	1.25292	0.908461	1.25292
Glyma.01G171900.2	0.810148	7.63543	2.63449	0.00498525	0.0346422	7.88478	7.72104	1	3.9561	1.54421	0.0485573	1.49565	0.269539	1.49565
Glyma.01G172300.1	37.5627	12.0189	-1.60427	0.000149078	0.0067718	14.3838	2.52975	1	5.838	0.50595	0.00286924	0.503081	0.110483	0.503081
Glyma.01G173400.1	20.9199	11.4335	-0.843929	0.00105479	0.0157289	10.7288	0.725909	1	6.13649	0.145182	0.00201813	0.143164	0.112197	0.143164
Glyma.01G173700.1	5.53913	19.2406	1.70875	0.000196322	0.00752528	13.866	2.24382	1	5.65123	0.448764	0.010722	0.438042	0.111677	0.438042
Glyma.01G174100.1	1.62946	17.578	3.08568	0.00035821	0.00957446	12.7385	9.31642	1	3.71531	1.86328	0.0709354	1.79235	0.346659	1.79235
Glyma.01G174700.1	53.6502	26.8495	-0.985455	0.000914662	0.0145899	10.9928	1.02495	1	5.63057	0.204989	0.00434997	0.200639	0.111932	0.200639
Glyma.01G175200.1	0.519873	15.8077	3.9991	0.000151094	0.00682357	14.3585	20.3271	1	4.31542	4.06542	0.104831	3.96059	0.199463	3.96059
Glyma.01G175300.1	0.290907	2.56684	1.95517	0.000454243	0.0107323	12.2947	6.51914	1	3.45136	1.30383	0.0652485	1.23858	0.458771	1.23858
Glyma.01G175500.1	0	1.23978	1.7989	0.00134268	0.0177826	10.2829	25.382	1	1.23333	5.0764	0.13673	4.93967	2.03332	4.93967
Glyma.01G176300.1	11.5049	2.81029	-1.85859	0.000258524	0.00836259	13.3493	3.87631	1	4.31564	0.775261	0.0147723	0.760489	0.199431	0.760489
Glyma.01G176600.1	3.35808	12.3978	1.74117	0.0020422	0.0217998	9.51122	3.20906	1	5.49516	0.641811	0.00815741	0.633654	0.114264	0.633654
Glyma.01G177000.1	434.079	216.629	-1.00106	0.00355026	0.0289078	8.50062	1.12549	1	8.97283	0.225097	0.000128394	0.224969	0.446515	0.446515
Glyma.01G177300.1	34.2766	15.8955	-1.08482	0.000495338	0.0110835	12.1331	1.19125	1	5.50168	0.238249	0.00452895	0.23372	0.114124	0.23372
Glyma.01G177500.1	0.162403	181.935	8.10546	6.55829e-05	0.00495025	15.9342	84.1393	1	3.76074	16.8279	0.0405099	16.7874	0.330082	16.7874
Glyma.01G177600.1	11.1907	6.0628	-0.832976	0.00403729	0.0309795	8.26697	0.917817	1	4.90374	0.183563	0.00772327	0.17584	0.138866	0.17584
Glyma.01G178000.1	24.854	51.0039	1.02247	0.00156869	0.0191983	9.99613	0.665223	1	6.46292	0.133045	0.00195316	0.131092	0.118098	0.131092
Glyma.01G178500.1	7.56068	145.407	4.178	0.00129465	0.0174462	10.3501	14.6636	1	6.29371	2.93272	0.0189647	2.91376	0.114514	2.91376
Glyma.01G179000.1	0.0440096	0.566764	0.971537	0.00680113	0.0413488	7.32475	16.3414	1	1.52643	3.26828	0.102892	3.16539	1.84446	3.16539
Glyma.01G179800.1	13.173	6.97679	-0.870841	0.00152353	0.0189289	10.0499	0.813705	1	5.6675	0.162741	0.00870036	0.154041	0.111494	0.154041
Glyma.01G180400.1	2.67957	26.6919	3.09628	0.000121449	0.00621629	14.77	7.94774	1	4.24644	1.58955	0.0360761	1.55347	0.210121	1.55347
Glyma.01G181000.1	35.5499	5.93519	-2.48594	0.00308973	0.0269314	8.75371	8.97884	1	5.24006	1.79577	0.00837676	1.78739	0.122033	1.78739
Glyma.01G181800.1	0.116905	2.78515	2.41284	0.00527723	0.035768	7.7819	13.8762	1	2.52882	2.77525	0.294252	2.481	1.07147	2.481
Glyma.01G181900.1	3.12525	0.484263	-1.88096	0.000325193	0.00916886	12.9194	5.81497	1	3.80865	1.16299	0.0564058	1.10659	0.313597	1.10659
Glyma.01G182400.1	0.460826	13.2336	3.83729	0.0013607	0.0178783	10.2583	26.0502	1	4.19159	5.21005	0.208339	5.00171	0.219347	5.00171
Glyma.01G182700.1	0.193061	2.73995	2.22492	0.00525589	0.0356899	7.78922	13.4114	1	1.94003	2.68228	0.158536	2.52374	1.53278	2.52374
Glyma.01G183100.2	0	1.37747	1.90879	0.00182907	0.0206669	9.71362	26.77	1	1.34737	5.354	0.837037	4.51696	1.96341	4.51696
Glyma.01G183300.1	5.20889	19.9609	1.84159	0.000339718	0.00932734	12.8376	2.6978	1	5.94954	0.539561	0.00406595	0.535495	0.110658	0.535495
Glyma.01G183700.1	0.654981	5.77494	2.44173	0.000212745	0.00772592	13.715	6.84962	1	3.6287	1.36992	0.0764223	1.2935	0.380685	1.2935
Glyma.01G184400.1	15.0177	6.92387	-1.06367	0.000325918	0.00917505	12.9152	1.0795	1	5.3934	0.2159	0.00480035	0.2111	0.116831	0.2111
Glyma.01G184700.1	0.360641	1.35234	1.10587	0.00623013	0.0394108	7.48251	2.94026	1	3.63784	0.588053	0.0425118	0.545541	0.376951	0.545541
Glyma.01G185200.1	4.5934	17.5801	1.8277	0.000195084	0.0075131	13.8779	2.58736	1	5.2395	0.517471	0.00898109	0.50849	0.122054	0.50849
Glyma.01G185400.1	6.3234	2.81503	-1.04147	0.00220679	0.0226214	9.36906	1.26751	1	4.3408	0.253501	0.01256	0.240941	0.195786	0.240941
Glyma.01G186100.1	1.64742	4.81589	1.30771	0.0041157	0.0313559	8.23205	1.75649	1	4.01754	0.351298	0.0253411	0.325957	0.254213	0.325957
Glyma.01G186300.1	7.701	2.41527	-1.49217	0.000115365	0.00615686	14.867	2.28475	1	4.69496	0.456949	0.00912533	0.447824	0.155277	0.447824
Glyma.01G186800.1	53.7999	110.489	1.0314	0.00750679	0.0437345	7.14751	0.798201	1	6.7922	0.15964	0.00160293	0.158037	0.128648	0.158037
Glyma.01G187300.1	6.64841	3.44899	-0.856139	0.00127138	0.0173051	10.3836	0.872272	1	5.41597	0.174454	0.00429079	0.170164	0.116197	0.170164
Glyma.01G187600.1	8.16982	3.84886	-0.995366	0.00377926	0.0299426	8.38694	1.31396	1	4.77788	0.262792	0.00917019	0.253621	0.148072	0.253621
Glyma.01G188800.1	3.27243	0.347761	-2.15376	0.00119029	0.0166981	10.5054	9.58948	1	2.82772	1.9179	0.0833274	1.83457	0.834008	1.83457
Glyma.01G189100.1	3.47007	18.0731	2.22598	0.000107062	0.00600028	15.0079	4.10057	1	5.21105	0.820113	0.018792	0.801321	0.123158	0.801321
Glyma.01G189200.1	6.26082	3.51406	-0.752136	0.0041615	0.031546	8.21197	0.698553	1	4.92836	0.139711	0.00743435	0.132276	0.13729	0.13729
Glyma.01G189500.1	7.28066	2.5157	-1.3674	0.00795069	0.045058	7.04455	3.63245	1	4.7683	0.726489	0.0100282	0.716461	0.148859	0.716461
Glyma.01G190300.1	72.5112	24.3298	-1.55605	5.56088e-05	0.00486986	16.2466	2.10492	1	6.07828	0.420985	0.0038618	0.417123	0.111576	0.417123
Glyma.01G190500.1	29.0161	11.5205	-1.29601	0.00248692	0.0241652	9.15019	1.91804	1	4.85079	0.383608	0.00786006	0.375748	0.142493	0.375748
Glyma.01G191600.1	3.41515	9.09352	1.29299	0.000830019	0.0139375	11.1729	1.305	1	4.76927	0.261001	0.0110125	0.249988	0.148778	0.249988
Glyma.01G191700.3	4.43171	0.390784	-2.46894	0.00693384	0.0418199	7.29003	26.4526	1	2.19438	5.29051	0.0825871	5.20793	1.32809	5.20793
Glyma.01G192100.1	5.14581	9.91561	0.883495	0.00554185	0.0368413	7.69355	0.603773	1	5.03238	0.120755	0.00714462	0.11361	0.131316	0.131316
Glyma.01G192300.1	0	0.625157	1.17013	0.00141834	0.018278	10.1818	20.6479	1	1.10512	4.12958	0.102972	4.02661	2.10603	4.02661
Glyma.01G192500.2	17.6387	2.45207	-2.61928	0.00218177	0.0225431	9.38996	10.6173	1	4.33481	2.12347	0.0233297	2.10014	0.196642	2.10014
Glyma.01G192600.1	11.7737	68.2734	2.48629	0.00179773	0.0205084	9.74539	4.69609	1	6.64414	0.939218	0.00201904	0.937199	0.123284	0.937199
Glyma.01G192900.1	5.78079e-09	5.08637	3.48191	8.55602e-06	0.00288276	19.8094	49.0538	1	2.16572	9.81076	0.0065239	9.80424	1.35098	9.80424
Glyma.01G193000.1	0	0.391004	0.833504	0.00712333	0.0425098	7.2416	12.7144	1	0.730302	2.54288	0.0458	2.49708	2.27996	2.49708
Glyma.01G193200.1	10.7568	5.05964	-1.01773	0.000799511	0.0136697	11.2424	1.22285	1	5.82424	0.244569	0.00284849	0.241721	0.110506	0.241721
Glyma.01G193800.1	92.7253	35.0119	-1.39242	0.00314333	0.0271226	8.72235	2.45263	1	6.28228	0.490526	0.00205171	0.488474	0.114313	0.488474
Glyma.01G194500.1	2.6995	7.64217	1.34757	0.0066177	0.0407442	7.37391	1.94684	1	4.08407	0.389368	0.0333771	0.355991	0.239633	0.355991
Glyma.01G195000.1	0.778322	10.9114	3.15815	0.000809333	0.013737	11.2197	10.926	1	4.10123	2.1852	0.0619194	2.12328	0.236185	2.12328
Glyma.01G195700.1	0.923928	15.0885	3.45253	0.00177717	0.0203965	9.76654	10.3236	1	2.88378	2.06472	0.139098	1.92562	0.791155	1.92562
Glyma.01G196600.1	4.42073	11.2222	1.2523	0.00234477	0.0233931	9.25794	1.4949	1	4.77809	0.29898	0.0109416	0.288038	0.148054	0.288038
Glyma.01G197300.1	8.9009	1.38774	-2.31614	0.000190656	0.00744489	13.921	6.66019	1	4.17597	1.33204	0.0255976	1.30644	0.222107	1.30644
Glyma.01G198100.2	1.82155	0.0844358	-1.98997	0.00304762	0.0267763	8.77874	19.1757	1	2.17883	3.83514	0.597825	3.23732	1.3405	3.23732
Glyma.01G198200.1	0.91679	3.56862	1.52191	0.00890214	0.0477384	6.84235	3.06958	1	3.49043	0.613917	0.075082	0.538835	0.440763	0.538835
Glyma.01G198700.1	6.46475	2.70841	-1.11821	0.00336312	0.0280379	8.59919	1.63748	1	4.15004	0.327497	0.0163245	0.311173	0.226822	0.311173
Glyma.01G199300.1	2.69518	1.00797	-1.08329	0.00412839	0.0313958	8.22646	1.80822	1	3.80662	0.361644	0.0223653	0.339278	0.314272	0.339278
Glyma.01G200800.1	8.01583	14.7146	0.837234	0.0062293	0.0394108	7.48275	0.548035	1	6.00465	0.109607	0.010159	0.099448	0.11097	0.11097
Glyma.01G201000.1	11.3384	28.7102	1.303	0.0008966	0.0144308	11.0298	1.18128	1	5.1628	0.236255	0.00706533	0.22919	0.125141	0.22919
Glyma.01G201100.1	6.99381	1.94154	-1.61791	0.00836571	0.0461708	6.95346	4.28055	1	3.5406	0.85611	0.130586	0.725523	0.418242	0.725523
Glyma.01G201200.1	62.8086	24.9972	-1.31206	0.00295385	0.026352	8.83576	1.66739	1	4.05805	0.333477	0.0167729	0.316704	0.245086	0.316704
Glyma.01G203000.1	1.48127	0	-1.98643	0.000142094	0.00660997	14.4742	42.3809	1	1.93613	8.47619	0.638843	7.83735	1.5359	7.83735
Glyma.01G203300.1	18.7878	9.91322	-0.889269	0.00189163	0.0210489	9.65183	0.973746	1	5.93147	0.194749	0.00234296	0.192406	0.110587	0.192406
Glyma.01G203400.1	0.315734	40.9174	5.666	8.5848e-05	0.0055924	15.4249	32.4693	1	4.40868	6.49387	0.131391	6.36247	0.186544	6.36247
Glyma.01G203500.1	5.22807	20.3394	1.8632	5.9022e-05	0.00489171	16.1338	2.53545	1	5.4078	0.507089	0.00690102	0.500188	0.116423	0.500188
Glyma.01G204900.1	3.16246	7.23592	1.07876	0.00460334	0.0331954	8.02903	1.03256	1	5.5224	0.206512	0.00532979	0.201182	0.113699	0.201182
Glyma.01G205100.1	2.90704	0.67979	-1.52999	0.00423112	0.031773	8.18187	3.64704	1	3.77581	0.729409	0.149788	0.579621	0.324783	0.579621
Glyma.01G206500.1	0.122983	1.82074	1.89732	0.00196689	0.02142	9.58018	10.2357	1	2.82996	2.04714	0.192841	1.8543	0.832274	1.8543
Glyma.01G206600.1	1.06523	7.70389	2.38994	0.00271823	0.0253198	8.98756	6.05264	1	3.89291	1.21053	0.0382047	1.17232	0.287168	1.17232
Glyma.01G206700.1	4.60536	12.8684	1.38874	0.00400276	0.030811	8.28256	1.55272	1	4.17701	0.310545	0.0187541	0.29179	0.221921	0.29179
Glyma.01G207100.1	0.0550839	7.72066	3.88848	0.00533905	0.0360027	7.76086	39.4861	1	2.26338	7.89721	0.291012	7.6062	1.27347	7.6062
Glyma.01G207900.1	1.9524	5.0382	1.17522	0.00876348	0.047371	6.8704	1.77123	1	3.93298	0.354245	0.0278107	0.326435	0.27577	0.326435
Glyma.01G208200.1	3.07889	26.3173	2.90558	0.000625724	0.0122698	11.6978	7.97266	1	4.87654	1.59453	0.0202398	1.57429	0.140688	1.57429
Glyma.01G208600.1	11.0798	30.7874	1.43397	0.00360374	0.0291886	8.47342	1.577	1	7.39735	0.3154	0.000867975	0.314532	0.163467	0.314532
Glyma.01G208700.2	21.4373	6.28965	-1.69198	1.78887e-05	0.00344329	18.4018	2.5356	1	5.76646	0.50712	0.00377531	0.503345	0.110712	0.503345
Glyma.01G210100.1	8.19604	2.58524	-1.49498	0.000808805	0.013737	11.2209	2.45132	1	4.23997	0.490264	0.0403598	0.449904	0.211172	0.449904
Glyma.01G210100.2	1.80767	0.123409	-1.88819	0.00602425	0.0385957	7.54303	20.1965	1	1.74761	4.03931	0.468031	3.57127	1.68385	3.57127
Glyma.01G211700.1	34.8233	20.5267	-0.748397	0.00307892	0.026929	8.7601	0.670104	1	6.66002	0.134021	0.00130521	0.132716	0.123809	0.132716
Glyma.01G211900.1	0.114237	2.35279	2.21551	0.00383729	0.0301632	8.35925	31.5828	1	2.41875	6.31656	0.226339	6.09022	1.15412	6.09022
Glyma.01G212000.1	31.7817	7.48029	-2.0162	0.000580761	0.0118221	11.8367	4.35733	1	5.88271	0.871465	0.0365406	0.834925	0.110477	0.834925
Glyma.01G212100.1	1.71748	5.46104	1.42664	0.00710276	0.0424428	7.2468	1.98723	1	3.81832	0.397447	0.0322408	0.365206	0.310396	0.365206
Glyma.01G212200.4	1.22648e-08	0.831696	1.41326	0.00336509	0.0280414	8.59813	23.522	1	1.27736	4.7044	1.22263	3.48177	2.00689	3.48177
Glyma.01G212600.1	0.068058	2.99333	2.62049	0.00197142	0.0214387	9.57596	18.0822	1	1.45467	3.61644	0.182181	3.43426	1.8934	3.43426
Glyma.01G212800.1	4.0931	17.3758	1.96047	0.00021774	0.00780841	13.6714	2.91939	1	5.46354	0.583878	0.018709	0.565169	0.114983	0.565169
Glyma.01G213600.1	4.56765	1.10777	-1.65626	0.00802857	0.0452686	7.02709	4.48965	1	4.75721	0.89793	0.428352	0.469578	0.149787	0.469578
Glyma.01G213700.1	11.206	2.89016	-1.78783	0.00129728	0.0174485	10.3464	3.81318	1	5.17753	0.762636	0.00632258	0.756314	0.124521	0.756314
Glyma.01G215100.2	0.216095	2.34235	1.98886	0.0033231	0.0278277	8.62099	10.8661	1	3.29137	2.17323	0.511675	1.66155	0.535189	1.66155
Glyma.01G216600.1	0.254314	8.85902	3.63312	0.000613074	0.0121396	11.7359	21.9582	1	3.44799	4.39164	0.197125	4.19452	0.460342	4.19452
Glyma.01G217100.1	0.0997707	2.45718	2.30174	0.00290285	0.0260763	8.86755	33.2202	1	2.4806	6.64404	0.449089	6.19495	1.10822	6.19495
Glyma.01G218200.1	0.218217	22.2296	4.98401	0.00896075	0.0478876	6.83063	32.9122	1	2.56519	6.58244	0.171423	6.41101	1.04305	6.41101
Glyma.01G218400.2	8.93629	0.52415	-3.20379	0.00017134	0.00708687	14.1219	15.0139	1	3.91654	3.00278	0.0441269	2.95865	0.280353	2.95865
Glyma.01G218500.1	2.10543	24.5486	3.26514	0.000709783	0.0129013	11.4635	9.31869	1	3.30461	1.86374	0.124939	1.7388	0.528787	1.7388
Glyma.01G218600.1	1.26769	13.4132	2.97652	0.00159254	0.0193277	9.96835	8.38356	1	4.40338	1.67671	0.0276629	1.64905	0.187235	1.64905
Glyma.01G219200.1	0.0578522	1.71389	1.98863	0.00326366	0.0275543	8.65388	20.951	1	2.3742	4.1902	0.109855	4.08035	1.18773	4.08035
Glyma.01G219400.1	414.19	45.6965	-3.16618	0.000362205	0.0096096	12.7177	10.213	1	6.96646	2.0426	0.00177695	2.04082	0.136393	2.04082
Glyma.01G221100.1	19.035	1.57364	-3.23582	0.00033599	0.00926987	12.8583	12.5657	1	4.49406	2.51315	0.171258	2.34189	0.176024	2.34189
Glyma.01G221800.2	13.3895	2.31105	-2.30482	0.0074652	0.0435932	7.15748	6.54433	1	2.67139	1.30887	0.11031	1.19856	0.958216	1.19856
Glyma.01G222100.1	138.295	64.7652	-1.08857	0.00753794	0.0438644	7.14009	1.75533	1	6.90349	0.351067	0.00108939	0.349977	0.133405	0.349977
Glyma.01G222600.1	114.138	5.55715	-4.2423	9.60194e-08	0.00102921	28.4526	14.294	1	5.69305	2.8588	0.00601337	2.85279	0.111238	2.85279
Glyma.01G223600.1	3.45946	19.8355	2.36062	0.00335077	0.0279777	8.6059	4.45856	1	5.6993	0.891712	0.0335936	0.858118	0.111181	0.858118
Glyma.01G224800.1	0.883777	13.6387	3.35297	0.00427292	0.0319609	8.16404	20.4187	1	4.03285	4.08374	0.152459	3.93128	0.250672	3.93128
Glyma.01G225000.1	0.0689303	4.83724	3.22977	0.000622072	0.0122421	11.7087	25.3163	1	1.80776	5.06325	0.0819486	4.98131	1.63755	4.98131
Glyma.01G225200.1	12.1513	22.3479	0.852782	0.00586316	0.0380358	7.59189	0.587896	1	6.29825	0.117579	0.00205364	0.115526	0.114595	0.115526
Glyma.01G225800.1	17.3326	66.1707	1.90254	0.00192519	0.0211861	9.61953	2.61577	1	6.53338	0.523153	0.00215262	0.521001	0.119943	0.521001
Glyma.01G226100.1	15.0868	6.61472	-1.13144	0.00593218	0.0382373	7.57079	1.73693	1	4.99232	0.347385	0.0071775	0.340208	0.133493	0.340208
Glyma.01G227400.1	1.74523	7.64723	1.85944	0.000375971	0.00977111	12.648	3.05055	1	4.23301	0.610109	0.0216473	0.588462	0.212314	0.588462
Glyma.01G227900.1	644.03	263.843	-1.28584	0.00436718	0.0323054	8.12447	2.04291	1	8.94412	0.408582	0.000123438	0.408459	0.436893	0.436893
Glyma.01G229000.1	7.93287	26.2078	1.66316	0.00699499	0.0420618	7.27426	2.24637	1	4.91873	0.449275	0.0100293	0.439246	0.137898	0.439246
Glyma.01G231700.3	1.08972	0	-1.66877	0.00393264	0.0305355	8.31466	24.414	1	1.30152	4.88281	1.40943	3.47338	1.99209	3.47338
Glyma.01G231900.1	20.0916	9.21586	-1.08364	0.00131655	0.0175861	10.3192	1.34308	1	5.30314	0.268616	0.00471615	0.263899	0.119738	0.263899
Glyma.01G232500.1	0.806628	10.2012	3.03385	0.00506021	0.0348945	7.85779	11.4168	1	4.87323	2.28336	0.923424	1.35993	0.140915	1.35993
Glyma.01G233100.3	0	0.763893	1.33787	0.00345539	0.0284802	8.54991	19.8054	1	1.04312	3.96107	0.434126	3.52695	2.13886	3.52695
Glyma.01G233500.1	33.6418	13.7054	-1.2651	0.000108289	0.00603423	14.9864	1.42941	1	5.87026	0.285881	0.00326347	0.282618	0.110469	0.282618
Glyma.01G233700.1	17.1785	6.23367	-1.39253	0.00689109	0.0416578	7.30114	3.14666	1	5.02756	0.629333	0.0126867	0.616646	0.13157	0.616646
Glyma.01G233700.2	6.01491	1.32969	-1.83215	0.00415644	0.0315208	8.21417	4.58416	1	3.71077	0.916832	0.164002	0.75283	0.348366	0.75283
Glyma.01G234300.1	5.61983	14.7338	1.31571	0.000718945	0.0129679	11.4396	1.23998	1	6.49325	0.247996	0.026259	0.221737	0.118866	0.221737
Glyma.01G234700.1	6.50248	12.0515	0.841917	0.00431906	0.0321164	8.14456	0.501927	1	5.48801	0.100385	0.00504116	0.0953442	0.114421	0.114421
Glyma.01G235600.1	8.47005	24.522	1.48001	0.000354292	0.00952583	12.759	1.63558	1	5.62103	0.327116	0.00455502	0.322561	0.112058	0.322561
Glyma.01G235800.1	3.53237	1.58009	-0.954982	0.00901747	0.0480541	6.81936	1.3487	1	3.89409	0.269741	0.0219074	0.247833	0.286823	0.286823
Glyma.01G235900.2	20.7407	9.12657	-1.14174	0.000485538	0.0109928	12.1704	1.30974	1	5.11566	0.261948	0.0069455	0.255002	0.127226	0.255002
Glyma.01G236600.1	112.634	46.8571	-1.25638	0.00701697	0.0421475	7.26862	2.32633	1	6.93845	0.465266	0.00148575	0.46378	0.135037	0.46378
Glyma.01G238000.1	3.26616	18.8585	2.3618	0.00216177	0.0224504	9.40684	4.82291	1	4.12789	0.964581	0.0312872	0.933294	0.230991	0.933294
Glyma.01G238200.2	3.61356	8.48806	1.12762	0.00110272	0.0160592	10.6466	1.0896	1	6.03845	0.217919	0.00601051	0.211909	0.111224	0.211909
Glyma.01G238600.1	40.7546	6.09261	-2.64563	0.000165663	0.00699844	14.1853	6.54695	1	5.98679	1.30939	0.00382624	1.30556	0.110854	1.30556
Glyma.01G238800.1	0.51997	30.4832	4.92489	0.00147857	0.0186897	10.1051	34.0521	1	4.20988	6.81041	0.179439	6.63097	0.216192	6.63097
Glyma.01G239500.1	93.0257	17.5782	-2.37111	5.12016e-06	0.00250757	20.7918	4.59796	1	6.63937	0.919591	0.0016091	0.917982	0.123129	0.917982
Glyma.01G239900.1	18.3235	7.52691	-1.22962	0.00923421	0.0487371	6.77696	2.50078	1	4.93743	0.500157	0.00920721	0.490949	0.136725	0.490949
Glyma.01G240100.1	0.0683239	3.53464	2.82766	0.000949634	0.014899	10.9233	37.0021	1	2.74363	7.40042	0.336747	7.06367	0.900255	7.06367
Glyma.01G240300.1	0	4.60018	3.35055	3.96041e-05	0.00442572	16.8903	42.1535	1	1.92317	8.4307	0.00512731	8.42557	1.54629	8.42557
Glyma.01G240800.1	0	1.1258	1.70115	0.00162238	0.0194998	9.93418	24.648	1	1.17922	4.92959	0.0395276	4.89007	2.06479	4.89007
Glyma.01G241600.1	60.0585	24.4345	-1.28019	0.00750095	0.0437098	7.14891	2.10954	1	5.27267	0.421908	0.00528679	0.416621	0.120822	0.416621
Glyma.01G242200.1	10.9681	28.2256	1.32471	0.00199415	0.0215545	9.55491	1.32576	1	4.83664	0.265153	0.00982043	0.255333	0.14352	0.255333
Glyma.01G242300.1	20.6222	11.0031	-0.876739	0.000748693	0.01319	11.3643	0.750224	1	6.23922	0.150045	0.00221322	0.147832	0.113603	0.147832
Glyma.01G242500.1	9.91235	5.95365	-0.690108	0.00462278	0.033265	8.0214	0.525658	1	5.05402	0.105132	0.00738185	0.0977498	0.130199	0.130199
Glyma.01G242800.1	69.2974	26.8598	-1.35111	0.00658783	0.0406455	7.38204	2.30664	1	7.19005	0.461328	0.000795034	0.460533	0.148895	0.460533
Glyma.01G244000.1	10.4447	343.379	4.9736	0.00185371	0.0208212	9.68904	16.9416	1	2.9369	3.38833	0.225866	3.16246	0.751859	3.16246
Glyma.01G244200.1	0.64917	6.23234	2.55052	0.00263987	0.0248933	9.04103	10.882	1	3.17994	2.17639	0.205257	1.97114	0.59368	1.97114
Glyma.01G244800.1	34.1089	0.887378	-4.64071	0.00325428	0.0275179	8.65912	60.61	1	3.60871	12.122	0.0136454	12.1083	0.38896	12.1083
Glyma.01G244800.2	17.2662	0.858705	-3.70883	0.00198627	0.0215246	9.56218	28.5899	1	3.7118	5.71798	0.130538	5.58744	0.347978	5.58744
Glyma.01G244900.1	9.28751	26.6883	1.47397	0.00124703	0.0171107	10.4193	1.61542	1	6.61669	0.323084	0.00187563	0.321209	0.122405	0.321209
Glyma.01G245500.1	36.7841	17.6901	-1.03541	0.000746853	0.0131875	11.3689	1.06394	1	6.37446	0.212789	0.00190175	0.210887	0.116079	0.210887
Glyma.02G000400.1	2.77916	11.1951	1.8345	0.00267569	0.0250741	9.01639	3.04381	1	5.15628	0.608762	0.00857343	0.600188	0.12542	0.600188
Glyma.02G001000.1	0.0111484	0.477599	0.935501	0.00522522	0.0355878	7.79979	17.5552	1	1.38467	3.51105	0.495081	3.01597	1.93952	3.01597
Glyma.02G001300.1	81.0172	20.0243	-1.98977	0.00068889	0.0127599	11.519	4.08813	1	5.41572	0.817626	0.00544052	0.812186	0.116204	0.812186
Glyma.02G001500.1	0	1.99406	2.3185	0.0009519	0.0149217	10.9189	28.2605	1	1.32911	5.6521	0.020742	5.63135	1.97492	5.63135
Glyma.02G001800.1	109.234	26.2016	-2.03901	9.98326e-05	0.00591776	15.1399	3.81619	1	6.30879	0.763238	0.00194458	0.761294	0.114786	0.761294
Glyma.02G001900.1	23.0582	39.934	0.779341	0.00607249	0.038802	7.52866	0.389321	1	6.66274	0.0778642	0.00165577	0.0762084	0.123901	0.123901
Glyma.02G002100.1	0.0441759	5.84713	3.54396	0.000234371	0.00808031	13.5333	30.3329	1	1.96974	6.06657	0.156807	5.90977	1.5089	5.90977
Glyma.02G002300.1	37.1887	15.0169	-1.28029	0.00668663	0.0409582	7.35527	2.44735	1	5.68707	0.489469	0.00361793	0.485851	0.111295	0.485851
Glyma.02G002300.2	17.2367	4.85128	-1.72878	0.00102709	0.0155239	10.7781	3.57033	1	4.14884	0.714066	0.0199684	0.694098	0.227046	0.694098
Glyma.02G003200.2	4.33711	13.7052	1.5542	0.000989211	0.0152563	10.8477	2.05594	1	5.49954	0.411187	0.00659831	0.404589	0.11417	0.404589
Glyma.02G003400.1	0	1.00037	1.58532	0.00169482	0.0199031	9.85379	23.809	1	1.15127	4.76181	0.0342049	4.7276	2.0806	4.7276
Glyma.02G004400.1	13.7421	8.81957	-0.611829	0.00604807	0.0387002	7.53593	0.427402	1	5.29425	0.0854804	0.00535688	0.0801235	0.120049	0.120049
Glyma.02G004800.1	0.413151	6.65913	2.97086	0.00202809	0.0217131	9.52393	12.2409	1	2.91436	2.44818	0.177979	2.2702	0.768368	2.2702
Glyma.02G005100.1	0.611931	11.168	3.39142	5.19062e-06	0.00250757	20.7656	11.8955	1	4.30012	2.37909	0.0449578	2.33414	0.201741	2.33414
Glyma.02G005200.1	3.36366	9.49576	1.37135	0.00123217	0.0169959	10.4415	1.52923	1	4.69073	0.305846	0.0126817	0.293164	0.155664	0.293164
Glyma.02G005500.2	36.4484	10.201	-1.78777	0.000361941	0.00960819	12.7191	3.02432	1	5.52716	0.604864	0.0475782	0.557286	0.113606	0.557286
Glyma.02G006100.1	646.188	3.26468	-7.4244	0.0010433	0.0156518	10.7491	73.0813	1	5.0575	14.6163	0.0141857	14.6021	0.130022	14.6021
Glyma.02G006700.1	32.8969	1.72966	-3.90482	1.75572e-05	0.00341624	18.4375	13.285	1	3.58282	2.657	0.0547101	2.60229	0.399899	2.60229
Glyma.02G008000.1	4.77654	44.1437	3.08079	0.00016295	0.00698745	14.2163	7.85388	1	6.71217	1.57078	0.00354805	1.56723	0.125617	1.56723
Glyma.02G008800.2	3.74825	9.79411	1.27688	0.00494095	0.0344753	7.90093	1.34112	1	4.09316	0.268223	0.02551	0.242713	0.237797	0.242713
Glyma.02G009100.1	12.1171	28.985	1.2246	0.00842523	0.0463865	6.94078	1.20282	1	5.92323	0.240563	0.0033834	0.23718	0.11056	0.23718
Glyma.02G009500.1	33.7897	11.6132	-1.50119	0.00627483	0.0395658	7.46963	3.42011	1	4.91695	0.684023	0.00776601	0.676257	0.138012	0.676257
Glyma.02G010900.1	2.8151	19.9653	2.62605	0.000590589	0.0119285	11.8054	6.27819	1	4.91352	1.25564	0.0188408	1.2368	0.138232	1.2368
Glyma.02G011300.1	9.69731	4.16758	-1.12744	0.00257118	0.0245762	9.08924	1.58651	1	4.27593	0.317302	0.0140791	0.303223	0.205442	0.303223
Glyma.02G011400.1	6.78593	4.38346	-0.577211	0.00779805	0.0445679	7.07928	0.445358	1	5.31301	0.0890716	0.0102111	0.0788606	0.119396	0.119396
Glyma.02G011800.2	20.4861	10.3898	-0.946449	0.000995434	0.0153262	10.836	0.951387	1	5.4271	0.190277	0.00608016	0.184197	0.115899	0.184197
Glyma.02G012100.1	32.3174	10.5476	-1.57073	8.21559e-05	0.00544438	15.508	2.29796	1	6.67565	0.459593	0.00167007	0.457922	0.124338	0.457922
Glyma.02G012300.1	24.0721	4.82539	-2.20606	0.00582212	0.0379047	7.60455	8.26241	1	4.89813	1.65248	0.011591	1.64089	0.139235	1.64089
Glyma.02G012700.1	45.1529	116.894	1.36258	0.00517112	0.0353434	7.8186	1.3764	1	7.19216	0.275279	0.000948814	0.27433	0.149028	0.27433
Glyma.02G013500.1	0.0631027	0.736668	1.13499	0.008901	0.0477369	6.84258	23.7193	1	2.03666	4.74386	0.962558	3.7813	1.45492	3.7813
Glyma.02G013800.1	0.036664	0.762736	1.23446	0.00694854	0.0418802	7.28622	13.7457	1	1.24883	2.74914	0.110243	2.63889	2.0241	2.63889
Glyma.02G015100.1	22.1677	12.6594	-0.784542	0.00863896	0.0470449	6.89598	0.986217	1	5.25758	0.197243	0.00613878	0.191105	0.121375	0.191105
Glyma.02G015200.1	3.5986	9.64445	1.30749	0.00526784	0.0357398	7.78512	1.39731	1	4.16299	0.279461	0.0217861	0.257675	0.224446	0.257675
Glyma.02G015300.1	8.67305	3.36557	-1.24672	0.00156556	0.0191774	9.99981	1.90718	1	5.38877	0.381435	0.00885047	0.372585	0.116966	0.372585
Glyma.02G015300.2	102.035	28.0272	-1.84571	6.03644e-05	0.00489171	16.0912	2.97635	1	7.10163	0.595269	0.00109726	0.594172	0.143581	0.594172
Glyma.02G015500.1	0.975789	7.00326	2.34603	0.000223502	0.00792117	13.6224	5.92955	1	4.90653	1.18591	0.0167071	1.1692	0.138684	1.1692
Glyma.02G015600.2	12.7432	2.1019	-2.34761	0.000244561	0.00823374	13.4534	6.34564	1	4.91068	1.26913	0.0605671	1.20856	0.138415	1.20856
Glyma.02G016100.1	5.77023	21.8452	1.83337	0.0025888	0.0246626	9.07675	2.79597	1	5.26903	0.559195	0.00699367	0.552201	0.120954	0.552201
Glyma.02G018200.1	99.5677	32.4441	-1.60288	0.00645318	0.0401696	7.41919	3.56711	1	4.97778	0.713423	0.0078435	0.705579	0.13432	0.705579
Glyma.02G019000.2	12.4061	7.16281	-0.752107	0.0043284	0.0321573	8.14064	0.605146	1	5.20164	0.121029	0.0126251	0.108404	0.123534	0.123534
Glyma.02G019400.1	3.05967	7.74421	1.21164	0.0081616	0.0456335	6.99767	1.43301	1	4.46274	0.286602	0.015543	0.271059	0.179749	0.271059
Glyma.02G019900.1	5.94079	2.97029	-0.892182	0.00366892	0.029521	8.44082	0.902111	1	4.40626	0.180422	0.0119059	0.168516	0.186859	0.186859
Glyma.02G020000.1	78.8306	24.9901	-1.63794	0.00185423	0.0208216	9.68852	2.6506	1	5.8646	0.530121	0.00304006	0.527081	0.110467	0.527081
Glyma.02G020200.1	11.2798	0.0823358	-4.33832	0.000110848	0.00604822	14.9423	46.1015	1	2.74001	9.22031	0.288483	8.93183	0.903145	8.93183
Glyma.02G020400.1	10.0972	6.43534	-0.611637	0.00745903	0.0435864	7.15896	0.437348	1	5.15736	0.0874697	0.00968284	0.0777868	0.125374	0.125374
Glyma.02G020900.1	0	4.19841	3.23217	6.13771e-05	0.00493252	16.0597	37.874	1	1.79726	7.5748	0.0528426	7.52195	1.64571	7.52195
Glyma.02G021500.1	122.298	302.236	1.30177	0.0076226	0.0440978	7.12006	1.54038	1	8.00228	0.308076	0.00044673	0.30763	0.227719	0.30763
Glyma.02G021700.3	13.5096	6.27213	-1.04874	0.00629119	0.039619	7.46495	1.67633	1	5.41077	0.335265	0.0368437	0.298421	0.11634	0.298421
Glyma.02G021900.1	2.34028	7.67504	1.5252	0.00282922	0.0257375	8.91446	2.06413	1	5.17337	0.412826	0.0897433	0.323083	0.124694	0.323083
Glyma.02G022000.1	3.65935	36.6197	3.15775	0.000104159	0.00594817	15.0598	7.79938	1	5.56086	1.55988	0.05743	1.50245	0.112985	1.50245
Glyma.02G022000.3	5.64213	73.7591	3.59576	0.00191655	0.0211423	9.62779	10.4425	1	6.02087	2.0885	0.0705059	2.018	0.111087	2.018
Glyma.02G022000.5	2.24632	26.2843	3.28582	0.00108481	0.0159452	10.6769	8.84856	1	4.85855	1.76971	0.088071	1.68164	0.14194	1.68164
Glyma.02G022000.6	0.145628	5.19247	3.14028	0.00311652	0.0270242	8.73797	30.4447	1	2.21451	6.08894	0.205427	5.88351	1.31208	5.88351
Glyma.02G023500.1	4.22668	55.0017	3.55363	0.00102057	0.0154951	10.7899	9.33739	1	5.51549	1.86748	0.0101026	1.85737	0.113838	1.85737
Glyma.02G023800.1	1.35414	11.4689	2.69047	2.25214e-05	0.00384733	17.9632	6.74322	1	4.3991	1.34864	0.0278744	1.32077	0.187798	1.32077
Glyma.02G023900.1	1.09798	12.7745	3.05434	5.67252e-05	0.00487129	16.209	8.3709	1	3.83016	1.67418	0.0575029	1.61668	0.306537	1.61668
Glyma.02G024200.1	4.60191	99.25	4.28921	0.000475996	0.0109248	12.2074	14.2187	1	6.28402	2.84373	0.00646485	2.83727	0.114344	2.83727
Glyma.02G024400.1	2.78999	13.8334	2.12323	0.000152025	0.00684402	14.347	3.71655	1	5.42448	0.74331	0.00776346	0.735546	0.115968	0.735546
Glyma.02G024900.1	2.05367	0.18138	-1.90604	0.00342794	0.0283268	8.56443	10.5501	1	2.2726	2.11002	0.152448	1.95758	1.26624	1.95758
Glyma.02G025200.1	0.0896232	1.74743	1.93041	0.00386852	0.0303028	8.34452	23.8522	1	1.97662	4.77045	0.58357	4.18688	1.50335	4.18688
Glyma.02G025900.1	13.4973	26.0234	0.922115	0.00607565	0.0388176	7.52773	0.714085	1	5.92539	0.142817	0.00815601	0.134661	0.110567	0.134661
Glyma.02G026500.1	4.44662	2.48972	-0.726431	0.0088948	0.0477178	6.84383	0.669846	1	4.33775	0.133969	0.0132617	0.120707	0.196221	0.196221
Glyma.02G026600.1	0.564915	2.10523	1.29067	0.00353574	0.0288413	8.50808	3.25706	1	3.76486	0.651413	0.0426486	0.608764	0.328621	0.608764
Glyma.02G027400.1	10.0045	3.55802	-1.37216	0.000868855	0.0142601	11.0881	2.01546	1	4.28129	0.403092	0.0131744	0.389917	0.204611	0.389917
Glyma.02G028700.1	0.104932	1.46418	1.69908	0.00669125	0.040975	7.35403	17.3823	1	2.47484	3.47646	0.126837	3.34962	1.11251	3.34962
Glyma.02G029300.1	7.40035	14.2864	0.904282	0.0040902	0.0312324	8.24333	0.627412	1	5.34815	0.125482	0.00644504	0.119037	0.118217	0.119037
Glyma.02G030000.1	7.74577	4.91104	-0.607748	0.00657754	0.040623	7.38485	0.469795	1	5.2066	0.0939591	0.00611939	0.0878397	0.123336	0.123336
Glyma.02G030800.1	0.47052	5.21705	2.55844	0.00217003	0.0224799	9.39985	7.82567	1	3.03945	1.56513	0.213509	1.35162	0.680397	1.35162
Glyma.02G030900.1	36.7851	8.60755	-2.03347	0.00271746	0.0253198	8.98809	5.5362	1	5.47849	1.10724	0.00638731	1.10085	0.114635	1.10085
Glyma.02G030900.2	0.97538	0	-1.56109	0.00777537	0.0444997	7.0845	17.3409	1	0.985422	3.46818	0.897473	2.57071	2.168	2.57071
Glyma.02G031000.8	9.04235e-06	2.27015	2.46994	0.000398083	0.0100294	12.5412	31.8735	1	1.55438	6.37469	0.359037	6.01566	1.82495	6.01566
Glyma.02G031200.1	0	2.21387	2.44035	9.26738e-05	0.00576939	15.2804	32.3028	1	1.62132	6.46055	0.00722439	6.45333	1.77729	6.45333
Glyma.02G031300.1	0.396285	2.62803	1.80323	0.00499428	0.0346786	7.88151	6.72544	1	2.98275	1.34509	0.187677	1.15741	0.71914	1.15741
Glyma.02G031900.1	4.56991	2.16738	-0.926536	0.003818	0.0301025	8.36841	1.28809	1	4.43577	0.257618	0.0120132	0.245604	0.183079	0.245604
Glyma.02G032300.1	10.4779	71.2849	2.70908	0.00446838	0.0326763	8.08294	5.55115	1	5.43038	1.11023	0.00844725	1.10178	0.115813	1.10178
Glyma.02G032500.1	19.469	1.65658	-3.21094	1.24357e-05	0.00311869	19.0952	9.49324	1	4.61087	1.89865	0.0518554	1.84679	0.163353	1.84679
Glyma.02G032500.2	2.50393	0	-2.58685	0.000330833	0.0092307	12.8872	29.1642	1	1.48632	5.83285	0.245666	5.58718	1.87202	5.58718
Glyma.02G032500.3	5.36641	0.252344	-2.96301	0.00142841	0.0183397	10.1688	13.6923	1	3.09219	2.73845	0.749341	1.98911	0.64623	1.98911
Glyma.02G032700.1	0.238111	2.58138	2.06166	0.00544654	0.0364394	7.72486	7.84206	1	2.79705	1.56841	0.174748	1.39366	0.857942	1.39366
Glyma.02G033100.1	6.09586	3.25907	-0.811186	0.0074377	0.0435556	7.1641	1.01547	1	4.49232	0.203094	0.0118396	0.191255	0.176227	0.191255
Glyma.02G033500.2	1.01912	9.90482	2.77595	0.000502575	0.0111605	12.1061	8.66232	1	4.85513	1.73246	0.316528	1.41594	0.142183	1.41594
Glyma.02G033600.1	0.539195	10.6895	3.42861	0.000603738	0.0120423	11.7644	12.388	1	4.19913	2.47759	0.541161	1.93643	0.218037	1.93643
Glyma.02G033600.2	0.880008	6.04211	2.24508	0.00239089	0.0236454	9.22227	5.22109	1	4.13374	1.04422	0.372099	0.672118	0.229878	0.672118
Glyma.02G033600.3	0	0.825863	1.40693	0.000739474	0.0131381	11.3873	22.4074	1	1.23865	4.48147	0.199361	4.28211	2.03016	4.28211
Glyma.02G033900.1	34.5493	19.7664	-0.790298	0.00288123	0.0259813	8.88119	0.752002	1	6.05544	0.1504	0.00239399	0.148006	0.111367	0.148006
Glyma.02G034000.1	1.52444	66.5396	5.04942	0.000160008	0.00695621	14.2506	21.3773	1	5.55911	4.27546	0.0209869	4.25448	0.113016	4.25448
Glyma.02G034700.1	7.76616e-05	2.77812	2.71264	0.000304825	0.00895617	13.0405	39.6833	1	1.85353	7.93665	0.916261	7.02039	1.60167	7.02039
Glyma.02G034700.2	1.01378	6.74075	2.25798	0.00413351	0.0314179	8.22421	5.49064	1	4.42069	1.09813	0.0665835	1.03154	0.184992	1.03154
Glyma.02G034800.1	57.5049	27.0087	-1.07629	0.00139666	0.0181143	10.2102	1.28625	1	5.90074	0.25725	0.00246899	0.254781	0.110504	0.254781
Glyma.02G035000.2	5.2031	13.2204	1.2665	0.00798086	0.0451621	7.03776	1.26914	1	4.73943	0.253828	0.0701417	0.183686	0.151314	0.183686
Glyma.02G035900.1	72.4825	34.3959	-1.06449	0.00858729	0.0468385	6.90671	1.67465	1	5.65095	0.33493	0.00326215	0.331668	0.11168	0.331668
Glyma.02G036300.1	41.059	26.7467	-0.609078	0.00735629	0.0432687	7.18384	0.49957	1	6.65901	0.0999141	0.00124182	0.0986723	0.123776	0.123776
Glyma.02G036400.1	1.43711	9.59019	2.38097	8.30955e-05	0.00549328	15.4865	5.5277	1	4.43535	1.10554	0.0313222	1.07422	0.183132	1.07422
Glyma.02G036500.1	10.9755	6.22421	-0.771123	0.00305803	0.0268245	8.77252	0.79794	1	5.73999	0.159588	0.00407256	0.155515	0.110867	0.155515
Glyma.02G037700.1	27.8244	19.2615	-0.51935	0.00694863	0.0418802	7.2862	0.324766	1	6.32489	0.0649532	0.00181946	0.0631337	0.115088	0.115088
Glyma.02G038000.1	9.9151	4.20083	-1.14769	0.00489324	0.0342663	7.91848	1.92773	1	4.90474	0.385547	0.00900281	0.376544	0.1388	0.376544
Glyma.02G038200.1	0.0380061	2.74506	2.59255	0.00115296	0.0164013	10.5642	19.438	1	1.43661	3.8876	0.0953879	3.79221	1.90546	3.79221
Glyma.02G038300.1	6.51052	14.3204	1.07999	0.00129705	0.0174485	10.3467	0.847075	1	5.53945	0.169415	0.00736249	0.162053	0.113371	0.162053
Glyma.02G038500.1	0.317441	1.58267	1.34925	0.00380897	0.030064	8.37271	3.6411	1	3.37555	0.72822	0.0707136	0.657507	0.494613	0.657507
Glyma.02G039000.2	0	2.1513	2.4067	0.000817173	0.0138199	11.2018	24.7834	1	1.31348	4.95668	0.353417	4.60327	1.98468	4.60327
Glyma.02G039400.1	0.473836	16.9289	4.16166	1.2088e-05	0.00311869	19.1493	17.8786	1	4.59986	3.57572	0.0482908	3.52743	0.16447	3.52743
Glyma.02G039700.1	4.87846	53.7709	3.33491	0.000257975	0.00836259	13.3532	9.37654	1	5.50214	1.87531	0.0122521	1.86306	0.114115	1.86306
Glyma.02G040600.1	57.4257	19.6804	-1.52125	0.000968925	0.0150629	10.886	2.55215	1	5.67923	0.510429	0.00906984	0.501359	0.111372	0.501359
Glyma.02G040600.2	7.13644	1.84752	-1.70176	0.00257686	0.0246025	9.0852	4.26744	1	3.72288	0.853488	0.0505204	0.802967	0.343834	0.802967
Glyma.02G040700.1	17.0776	164.297	3.22888	0.00026818	0.00847858	13.2805	7.65176	1	6.83825	1.53035	0.00225923	1.52809	0.130538	1.52809
Glyma.02G040800.1	0.556676	24.6316	4.5719	0.00523251	0.035611	7.79727	28.9549	1	2.03512	5.79097	0.0645692	5.7264	1.45616	5.7264
Glyma.02G043200.1	0.731824	3.85325	1.8213	0.00221333	0.0226672	9.36363	3.82429	1	3.50901	0.764859	0.0535575	0.711301	0.432336	0.711301
Glyma.02G045300.1	39.7068	3.66229	-3.27199	4.01599e-06	0.00235229	21.2572	9.19766	1	4.84978	1.83953	0.0111272	1.8284	0.142566	1.8284
Glyma.02G045400.1	12.7522	7.22338	-0.778928	0.00717188	0.0426733	7.22941	0.941083	1	5.76683	0.188217	0.00317374	0.185043	0.11071	0.185043
Glyma.02G046300.2	39.5427	11.7568	-1.70795	0.000115165	0.00615686	14.8703	2.75568	1	5.67545	0.551135	0.00437597	0.546759	0.11141	0.546759
Glyma.02G049100.1	38.1272	21.931	-0.784125	0.00237533	0.0235557	9.23422	0.634379	1	6.45979	0.126876	0.00148402	0.125392	0.118021	0.125392
Glyma.02G049400.1	7.41984	15.7495	1.03686	0.00282596	0.025724	8.91657	0.766655	1	5.00643	0.153331	0.00760548	0.145726	0.132709	0.145726
Glyma.02G049700.1	1.92173	4.65472	1.08986	0.00549608	0.0366314	7.70852	1.4204	1	4.4419	0.28408	0.0163083	0.267772	0.182312	0.267772
Glyma.02G050200.1	19.9704	9.74141	-0.999123	0.00260702	0.0247408	9.06392	1.26689	1	4.99426	0.253378	0.0110776	0.242301	0.133383	0.242301
Glyma.02G050400.1	0	0.789576	1.3669	0.00250574	0.0242443	9.1364	27.6644	1	1.44946	5.53287	1.53002	4.00285	1.89689	4.00285
Glyma.02G050400.2	3.05226	0.192627	-2.35859	0.00558754	0.0369965	7.67873	35.9972	1	2.87874	7.19944	1.61626	5.58318	0.794956	5.58318
Glyma.02G051500.1	0.453498	2.61028	1.70574	0.00373839	0.0297808	8.40671	5.64583	1	3.23176	1.12917	0.138669	0.990497	0.565301	0.990497
Glyma.02G052300.1	0.0502882	4.80463	3.26899	0.00150201	0.0188393	10.0761	30.4148	1	1.98095	6.08296	0.144366	5.93859	1.49987	5.93859
Glyma.02G053100.1	0.0135084	0.911639	1.45891	0.00352824	0.028798	8.51194	15.7097	1	1.3023	3.14193	0.291354	2.85058	1.9916	2.85058
Glyma.02G053800.2	6.65435	0.308515	-3.14547	0.00396007	0.0306329	8.30203	37.8509	1	3.36093	7.57019	1.66998	5.90021	0.501628	5.90021
Glyma.02G055100.1	1.11339	2.811	1.03717	0.00959453	0.0498372	6.70867	1.36847	1	4.75061	0.273694	0.0124156	0.261279	0.150349	0.261279
Glyma.02G055500.1	1.60452	9.52021	2.25135	9.41302e-05	0.00579201	15.2509	4.70983	1	4.94805	0.941966	0.0134003	0.928565	0.136076	0.928565
Glyma.02G056200.1	9.27967	6.15384	-0.555599	0.00958197	0.0498061	6.71101	0.471422	1	5.39132	0.0942844	0.00415809	0.0901263	0.116891	0.116891
Glyma.02G056400.1	0.295768	10.7468	3.82103	7.79981e-05	0.00535112	15.6062	17.686	1	3.26197	3.5372	0.254758	3.28244	0.5497	3.28244
Glyma.02G057400.1	2.61979	7.28909	1.32	0.00202661	0.0217113	9.52528	1.53246	1	5.01255	0.306492	0.0095499	0.296942	0.132375	0.296942
Glyma.02G057500.1	0.018827	5.14118	3.44267	0.000118321	0.0062017	14.8193	37.7556	1	2.17693	7.55113	0.126971	7.42416	1.34202	7.42416
Glyma.02G057800.1	19.5015	41.7769	1.07976	0.00143617	0.018386	10.1588	0.775036	1	6.69679	0.155007	0.00170735	0.1533	0.12507	0.1533
Glyma.02G057900.1	6.17062	14.9977	1.21616	0.00174243	0.0201707	9.80284	1.07946	1	4.93011	0.215892	0.0105434	0.205349	0.13718	0.205349
Glyma.02G058000.1	0.0727042	10.1945	4.22294	0.000922822	0.0146758	10.9763	44.4701	1	2.63832	8.89402	0.0517935	8.84223	0.984793	8.84223
Glyma.02G058200.3	10.2971	3.39091	-1.47247	0.00100417	0.0153859	10.8199	2.60544	1	4.16387	0.521088	0.0179061	0.503182	0.224285	0.503182
Glyma.02G058300.1	0.809633	6.47973	2.41401	0.003605	0.0291921	8.47278	7.35229	1	2.94008	1.47046	0.149553	1.3209	0.749554	1.3209
Glyma.02G058400.1	29.5942	10.3878	-1.46677	0.00193529	0.0212371	9.60992	2.5366	1	6.4581	0.507321	0.00372642	0.503595	0.11798	0.503595
Glyma.02G058500.1	14.0375	4.03399	-1.68092	0.000287341	0.00875589	13.1512	2.78442	1	4.97511	0.556884	0.0489748	0.507909	0.134474	0.507909
Glyma.02G058900.1	0	29.8777	5.92494	7.45313e-06	0.00282435	20.0733	59.7181	1	2.42427	11.9436	0.00230592	11.9413	1.14999	11.9413
Glyma.02G059200.1	1.61019	15.7846	2.94807	0.00177989	0.0204001	9.76372	7.94001	1	4.95496	1.588	0.0165583	1.57144	0.13566	1.57144
Glyma.02G059600.1	0.252094	7.51162	3.41311	0.00173901	0.0201465	9.80645	23.3122	1	2.67921	4.66245	0.114529	4.54792	0.951926	4.54792
Glyma.02G059900.7	3.572	1.08041	-1.36544	0.00785447	0.044736	7.06636	3.3075	1	4.16928	0.6615	0.111257	0.550242	0.223308	0.550242
Glyma.02G060900.1	0.153267	3.83174	2.7292	0.00726982	0.0429885	7.20506	16.9733	1	1.84803	3.39466	0.188336	3.20632	1.606	3.20632
Glyma.02G061100.1	1.46652	21.2983	3.4705	2.16796e-06	0.002146	22.4401	10.1123	1	4.75737	2.02246	0.0250568	1.9974	0.149774	1.9974
Glyma.02G062700.1	0.208455	3.75963	2.58798	0.00476341	0.0338033	7.96714	18.0758	1	1.57658	3.61515	0.062088	3.55306	1.80929	3.55306
Glyma.02G063100.1	3.02268	0	-2.81667	6.3924e-05	0.00493919	15.9827	34.8469	1	1.71127	6.96938	0.0115408	6.95784	1.71126	6.95784
Glyma.02G064500.2	53.0034	28.5748	-0.879863	0.00157518	0.0192288	9.98854	0.855834	1	6.61601	0.171167	0.00159145	0.169575	0.122383	0.169575
Glyma.02G064800.1	13.4352	8.82628	-0.579364	0.00707326	0.0423455	7.25427	0.446342	1	5.6233	0.0892683	0.00365499	0.0856133	0.112027	0.112027
Glyma.02G065000.1	30.8885	4.79678	-2.56705	0.000349723	0.00946902	12.7833	6.84098	1	5.42501	1.3682	0.00629332	1.3619	0.115954	1.3619
Glyma.02G065300.1	4.01933	7.35496	0.797494	0.00548071	0.0365647	7.71357	0.487967	1	5.31068	0.0975933	0.00617579	0.0914175	0.119476	0.119476
Glyma.02G067300.1	37.7089	10.3927	-1.81055	0.00469165	0.0335612	7.99462	4.70931	1	5.07606	0.941862	0.00846894	0.933393	0.129101	0.933393
Glyma.02G067700.1	0	0.218537	0.523133	0.00884108	0.0475913	6.85465	11.568	1	0.689629	2.3136	0.0587994	2.2548	2.29521	2.29521
Glyma.02G068900.1	0.112989	5.21328	3.22039	0.00279733	0.0256357	8.93516	18.7908	1	2.38118	3.75815	0.313436	3.44472	1.18243	3.44472
Glyma.02G069400.1	100.889	32.504	-1.61919	0.00168868	0.0198562	9.86047	3.02855	1	6.46773	0.60571	0.00344556	0.602264	0.118218	0.602264
Glyma.02G069500.1	44.2314	5.85159	-2.8161	3.78462e-05	0.00440512	16.9765	7.22067	1	5.1572	1.44413	0.00721684	1.43692	0.125381	1.43692
Glyma.02G070300.1	19.3271	4.56474	-1.96891	0.000720151	0.0129811	11.4365	3.79665	1	4.39094	0.759331	0.012606	0.746725	0.188879	0.746725
Glyma.02G071300.1	4.03884	20.2213	2.19072	0.00433918	0.0321983	8.13613	4.32528	1	5.8539	0.865056	0.00546235	0.859594	0.110469	0.859594
Glyma.02G072000.2	5.31925	2.46073	-0.97488	0.00789601	0.0448695	7.05691	1.61248	1	4.63365	0.322497	0.0570273	0.265469	0.161085	0.265469
Glyma.02G072200.1	0	3.54426	3.01588	0.00202126	0.0216868	9.53013	29.7796	1	1.31498	5.95592	0.211939	5.74398	1.98375	5.74398
Glyma.02G072300.1	2.3887	17.2634	2.62041	0.000152564	0.00685958	14.3403	6.35204	1	4.13748	1.27041	0.0331716	1.23724	0.22917	1.23724
Glyma.02G072400.1	0.1148	3.23692	2.60366	0.00649575	0.0403424	7.40736	13.8522	1	1.21401	2.77045	0.175739	2.59471	2.04468	2.59471
Glyma.02G072700.2	54.2664	236.979	2.11644	0.00536928	0.0361355	7.75067	3.29332	1	7.32451	0.658664	0.000961245	0.657703	0.157989	0.657703
Glyma.02G072800.1	0.105703	1.05898	1.36392	0.00736861	0.0432999	7.18084	16.8578	1	1.6037	3.37155	0.0485656	3.32299	1.78996	3.32299
Glyma.02G073000.1	14.9808	7.83004	-0.894084	0.0039362	0.0305355	8.31301	0.945335	1	4.97476	0.189067	0.00840743	0.18066	0.134494	0.18066
Glyma.02G073200.1	66.3946	5.08045	-3.58344	4.45574e-07	0.00161812	25.4861	10.4958	1	5.76557	2.09916	0.00537409	2.09379	0.110716	2.09379
Glyma.02G073300.1	25.3476	0.381112	-4.87456	0.000317316	0.00908678	12.9653	32.7896	1	2.9568	6.55792	0.0577534	6.50016	0.737516	6.50016
Glyma.02G074000.1	7.46156	1.55506	-1.95387	0.00528354	0.035784	7.77974	6.85543	1	3.71586	1.37109	0.0363626	1.33472	0.346451	1.33472
Glyma.02G075000.1	3.37278	82.6514	4.4243	1.13364e-07	0.00102921	28.1312	14.7498	1	6.00349	2.94996	0.00935131	2.94061	0.110963	2.94061
Glyma.02G075900.1	7.87774	17.7389	1.12239	0.00193438	0.021235	9.61079	0.980727	1	5.83642	0.196145	0.00338908	0.192756	0.110485	0.192756
Glyma.02G076100.1	20.0597	10.3347	-0.924166	0.00146683	0.0186135	10.1198	0.96558	1	6.08505	0.193116	0.0021369	0.190979	0.111642	0.190979
Glyma.02G076600.1	11580.3	69.9535	-7.36085	0.000110117	0.00604822	14.9548	57.6355	1	8.50706	11.5271	0.00211292	11.525	0.317548	11.525
Glyma.02G077700.1	5.57048	1.77419	-1.41646	0.00121625	0.0168979	10.4655	2.90351	1	4.13146	0.580702	0.0183243	0.562378	0.230311	0.562378
Glyma.02G078100.1	8.94775	18.3879	0.999416	0.00303011	0.0267043	8.78925	0.725849	1	5.81793	0.14517	0.0041444	0.141025	0.11052	0.141025
Glyma.02G078800.1	0.243514	3.10666	2.27823	0.00115428	0.0164042	10.5621	9.14332	1	2.9635	1.82866	0.19416	1.6345	0.732731	1.6345
Glyma.02G080200.1	2.36947	37.0771	3.711	0.000320288	0.00909649	12.9479	10.8202	1	5.57575	2.16405	0.0091866	2.15486	0.112735	2.15486
Glyma.02G080700.1	0.000156281	0.817981	1.39788	0.000319271	0.00908678	12.9538	29.1818	1	1.52195	5.83636	0.332052	5.50431	1.84756	5.50431
Glyma.02G081100.1	15.6637	4.26245	-1.76298	0.000100923	0.00591776	15.1194	2.9038	1	4.60337	0.58076	0.0112669	0.569493	0.164112	0.569493
Glyma.02G081400.1	10.7698	36.5729	1.7179	0.00264091	0.0248933	9.04031	2.49483	1	6.40566	0.498966	0.00230824	0.496657	0.116754	0.496657
Glyma.02G082000.1	0.243244	6.5189	3.23934	0.000114347	0.00613075	14.8837	17.623	1	3.49567	3.52461	0.225968	3.29864	0.438376	3.29864
Glyma.02G082300.1	23.6912	15.0464	-0.637903	0.00545576	0.0364766	7.72181	0.523552	1	5.74144	0.10471	0.00344604	0.101264	0.110857	0.110857
Glyma.02G082500.1	19.5485	3.06193	-2.49276	0.00847967	0.0465404	6.92926	9.95009	1	3.79637	1.99002	0.0413025	1.94872	0.317723	1.94872
Glyma.02G082900.1	0	1.07911	1.65911	0.00576796	0.0377413	7.6214	13.5215	1	0.773612	2.7043	0.0542372	2.65007	2.26293	2.65007
Glyma.02G083400.1	8.25356	18.2909	1.10209	0.000818324	0.0138222	11.1992	0.811015	1	5.43664	0.162203	0.00514517	0.157058	0.11565	0.157058
Glyma.02G084300.1	20.9036	8.94739	-1.17987	0.00580156	0.0378341	7.61093	2.03971	1	5.51314	0.407942	0.00385778	0.404084	0.113886	0.404084
Glyma.02G084800.1	6.34998	108.722	3.99501	4.63107e-05	0.00465519	16.5934	11.4239	1	4.85164	2.28478	0.0217504	2.26302	0.142432	2.26302
Glyma.02G085900.1	2.95398	10.1766	1.62813	0.000206554	0.00763269	13.7705	2.29759	1	5.35111	0.459518	0.0155326	0.443985	0.118121	0.443985
Glyma.02G086100.1	2.33192	15.4509	2.49379	0.000646923	0.0123999	11.6359	5.3546	1	5.6819	1.07092	0.00621072	1.06471	0.111345	1.06471
Glyma.02G086200.1	15.9652	74.248	2.18262	0.00346059	0.0284977	8.54717	3.85916	1	7.25394	0.771832	0.00113684	0.770695	0.153058	0.770695
Glyma.02G086300.1	29.4333	133.308	2.16034	0.0076518	0.044167	7.11321	4.87126	1	3.5018	0.974252	0.0700261	0.904226	0.435593	0.904226
Glyma.02G088700.1	0	1.10475	1.68235	0.00280746	0.0256738	8.92856	23.521	1	1.08774	4.70421	0.0424866	4.66172	2.11539	4.66172
Glyma.02G089900.1	1.98744	0.334858	-1.57506	0.00525674	0.0356912	7.78893	6.97238	1	2.86064	1.39448	0.0989938	1.29548	0.808687	1.29548
Glyma.02G090500.1	14.7622	10.2087	-0.511188	0.00849253	0.0465687	6.92655	0.308386	1	5.33563	0.0616772	0.00429601	0.0573812	0.118628	0.118628
Glyma.02G091800.2	4.27716	1.53775	-1.22917	0.00567501	0.0373577	7.65071	1.8575	1	3.76543	0.371499	0.024988	0.346511	0.328422	0.346511
Glyma.02G094900.1	0.611932	8.63961	3.03906	0.0021283	0.0222737	9.43546	10.4199	1	3.17523	2.08399	0.513274	1.57071	0.596358	1.57071
Glyma.02G095000.2	34.9924	10.742	-1.65862	0.000384252	0.00986863	12.6073	2.86574	1	5.15857	0.573148	0.0174524	0.555696	0.125322	0.555696
Glyma.02G096600.1	1.7333	7.63303	1.86461	0.000276257	0.00859916	13.2249	3.26607	1	4.27431	0.653214	0.0251143	0.6281	0.205694	0.6281
Glyma.02G096700.1	1.68741	21.4948	3.32986	0.0044627	0.0326655	8.08525	15.6399	1	4.08488	3.12799	0.155686	2.9723	0.23947	2.9723
Glyma.02G097000.1	2.5718	7.9526	1.46031	0.00393798	0.0305358	8.31219	2.07163	1	4.48554	0.414327	0.0173537	0.396973	0.177022	0.396973
Glyma.02G098100.1	26.734	13.4452	-0.965644	0.000661375	0.0125264	11.5948	0.875842	1	5.32776	0.175168	0.00512174	0.170047	0.118893	0.170047
Glyma.02G098800.1	3.37877	17.7105	2.2311	0.00257994	0.0246081	9.08302	4.6812	1	5.00515	0.93624	0.0110677	0.925173	0.132779	0.925173
Glyma.02G099100.1	0.0871941	2.42068	2.3144	0.00403946	0.0309874	8.26599	16.8033	1	1.81856	3.36066	0.22273	3.13793	1.62913	3.13793
Glyma.02G099500.1	0.616331	9.10841	3.10553	0.000779195	0.0134704	11.2901	13.4731	1	4.06972	2.69463	0.0870293	2.6076	0.242601	2.6076
Glyma.02G099800.1	9.23707	6.08183	-0.564998	0.00687734	0.0416255	7.30473	0.394882	1	5.5258	0.0789765	0.00509066	0.0738858	0.113632	0.113632
Glyma.02G100400.1	1.24006	7.33665	2.1711	0.00890482	0.0477386	6.84182	4.99007	1	4.23381	0.998013	0.0320437	0.96597	0.212183	0.96597
Glyma.02G101000.1	4.68396	2.04922	-1.024	0.00574119	0.0376388	7.62979	1.63498	1	4.32315	0.326995	0.0154116	0.311584	0.198329	0.311584
Glyma.02G101100.1	0.689364	2.02707	1.08728	0.0046454	0.0333599	8.01256	2.23721	1	4.01131	0.447442	0.0284868	0.418956	0.255686	0.418956
Glyma.02G101300.1	28.3703	7.53358	-1.84547	4.3089e-05	0.00451565	16.7302	3.0849	1	5.18865	0.61698	0.00727268	0.609707	0.124061	0.609707
Glyma.02G101800.1	5.81192	12.2887	1.01872	0.00773339	0.044404	7.0942	0.88059	1	6.15083	0.176118	0.00268102	0.173437	0.112369	0.173437
Glyma.02G102400.1	21.5343	7.67835	-1.42987	0.000412249	0.0101982	12.4758	2.03748	1	4.96803	0.407495	0.0112425	0.396253	0.134886	0.396253
Glyma.02G102600.1	21.6277	3.79746	-2.3643	0.000554196	0.01162	11.9239	6.2414	1	5.66096	1.24828	0.00438781	1.24389	0.111565	1.24389
Glyma.02G102800.1	0.0884647	5.66292	3.38859	0.0092243	0.0487036	6.77887	27.1579	1	2.42563	5.43158	0.32453	5.10705	1.14898	5.10705
Glyma.02G102900.2	0.116624	1.7301	1.85464	0.00613799	0.0390397	7.50934	24.5921	1	2.05662	4.91842	0.468985	4.44943	1.43879	4.44943
Glyma.02G102900.3	1.02554	42.365	4.8124	0.000980365	0.0151835	10.8643	27.8584	1	4.76384	5.57169	0.435157	5.13653	0.14923	5.13653
Glyma.02G103300.3	5.18593	15.4679	1.48971	0.00770867	0.0443509	7.09994	2.31849	1	5.74726	0.463698	0.0352801	0.428418	0.11082	0.428418
Glyma.02G103800.1	17.9788	42.3673	1.214	0.00381657	0.0300956	8.36909	1.15324	1	7.24267	0.230648	0.000977211	0.22967	0.152303	0.22967
Glyma.02G104600.1	65.7097	15.367	-2.06101	0.0096031	0.0498627	6.70708	8.50501	1	6.40498	1.701	0.00256397	1.69844	0.116739	1.69844
Glyma.02G105700.1	5.04606	2.42333	-0.923848	0.0054657	0.0365182	7.71853	1.11482	1	4.22639	0.222964	0.016412	0.206552	0.213412	0.213412
Glyma.02G106300.2	35.097	5.74452	-2.51109	0.00198786	0.0215278	9.56071	8.39611	1	5.70577	1.67922	0.0182349	1.66099	0.111125	1.66099
Glyma.02G106900.1	8.96639	22.6425	1.28966	0.0027299	0.0253876	8.97973	1.26902	1	6.19082	0.253804	0.00278069	0.251024	0.112891	0.251024
Glyma.02G107100.1	184.693	90.837	-1.01976	0.00524115	0.0356475	7.79429	1.35922	1	6.83747	0.271843	0.00112773	0.270715	0.130505	0.270715
Glyma.02G107500.1	10.8672	28.9754	1.37463	0.000248592	0.00825293	13.4227	1.29431	1	5.61676	0.258862	0.00479043	0.254072	0.112116	0.254072
Glyma.02G107700.1	10.118	22.6104	1.12203	0.00146226	0.0185976	10.1256	0.911276	1	6.18562	0.182255	0.00445035	0.177805	0.11282	0.177805
Glyma.02G107800.1	0	1.96864	2.30372	0.000894611	0.0144181	11.0339	28.8294	1	1.49155	5.76587	0.873829	4.89205	1.86845	4.89205
Glyma.02G108000.1	0.692137	13.968	3.60124	0.00136819	0.01792	10.2482	14.4766	1	3.42224	2.89533	0.126835	2.76849	0.472421	2.76849
Glyma.02G112000.1	6.88891	3.70538	-0.813127	0.00887026	0.0476828	6.84877	0.770914	1	4.249	0.154183	0.0224904	0.131692	0.209707	0.209707
Glyma.02G112200.1	14.7871	6.9217	-1.04249	0.00945045	0.0493997	6.73566	1.79926	1	5.32499	0.359852	0.00486189	0.354991	0.118987	0.354991
Glyma.02G115000.1	0.806817	21.6753	4.08483	0.00250516	0.0242429	9.13682	19.718	1	1.62357	3.9436	0.108551	3.83505	1.77567	3.83505
Glyma.02G115500.2	2.56388	0.257137	-2.01673	0.00825595	0.0458595	6.9771	23.1303	1	2.00461	4.62606	0.513617	4.11244	1.48079	4.11244
Glyma.02G115900.1	6.21231	14.1647	1.12746	0.00800751	0.0452154	7.03179	1.15584	1	5.37671	0.231169	0.0127751	0.218394	0.117324	0.218394
Glyma.02G116100.1	101.996	32.927	-1.61649	3.46313e-05	0.0042584	17.145	2.19439	1	6.8561	0.438878	0.00101577	0.437862	0.1313	0.437862
Glyma.02G119300.1	1.32368	29.5518	4.04252	0.000916775	0.0146193	10.9885	19.3916	1	4.49609	3.87832	0.0804984	3.79782	0.175788	3.79782
Glyma.02G120200.2	0	3.28597	2.92066	0.000141468	0.00660997	14.4825	32.0659	1	1.61431	6.41318	0.166341	6.24684	1.78235	6.24684
Glyma.02G121900.1	0.017528	0.537546	1.00347	0.00241146	0.023754	9.20659	17.2097	1	1.4595	3.44193	0.116529	3.3254	1.89016	3.3254
Glyma.02G122000.1	0	4.10135	3.20206	1.28427e-05	0.00314758	19.0337	47.0117	1	2.09915	9.40234	0.00834874	9.39399	1.40448	9.39399
Glyma.02G122200.1	5.88936	14.3753	1.21918	0.00116801	0.0165388	10.5403	1.15715	1	5.53045	0.231431	0.00473658	0.226694	0.113542	0.226694
Glyma.02G122800.1	0	1.74374	2.1659	0.00381133	0.0300673	8.37159	15.2538	1	0.855835	3.05076	0.0436631	3.00709	2.22835	3.00709
Glyma.02G123000.2	0.110486	2.43428	2.26498	0.00809964	0.0454647	7.01131	11.4345	1	2.05898	2.28691	0.393363	1.89355	1.43688	1.89355
Glyma.02G123700.1	25.4287	49.8273	0.956792	0.00901615	0.0480517	6.81963	0.718811	1	7.19749	0.143762	0.000936173	0.142826	0.149365	0.149365
Glyma.02G124000.1	24.5944	1.38846	-3.73209	2.53727e-05	0.00399459	17.7364	13.1025	1	4.46776	2.6205	0.0204867	2.60001	0.179142	2.60001
Glyma.02G124000.2	5.0145	0	-3.46323	5.0078e-05	0.00473837	16.4452	39.1047	1	1.83802	7.82094	0.0372764	7.78367	1.61388	7.78367
Glyma.02G125100.1	48.5293	30.4524	-0.663594	0.00437426	0.0323214	8.12153	0.476291	1	6.3186	0.0952582	0.00393783	0.0913204	0.114969	0.114969
Glyma.02G125600.1	14.7543	96.6354	2.67079	0.00111448	0.0161582	10.627	6.11934	1	6.92689	1.22387	0.00201912	1.22185	0.13449	1.22185
Glyma.02G125900.1	5.01498	28.7948	2.40921	0.0062431	0.0394479	7.47876	5.63073	1	4.47194	1.12615	0.0227256	1.10342	0.178639	1.10342
Glyma.02G126700.1	18.8486	7.06525	-1.35477	0.000937118	0.0148225	10.9479	2.09634	1	4.65925	0.419268	0.0109345	0.408334	0.158609	0.408334
Glyma.02G126800.1	0.868462	7.99461	2.63399	0.00190156	0.0210778	9.64221	7.01964	1	3.8179	1.40393	0.0508356	1.35309	0.310533	1.35309
Glyma.02G127700.1	18.0278	11.0948	-0.67622	0.00415373	0.0315134	8.21536	0.5483	1	5.75336	0.10966	0.00330617	0.106354	0.110783	0.110783
Glyma.02G127800.1	0	1.09548	1.67399	0.000146137	0.00671776	14.4213	30.3071	1	1.54574	6.06142	0.0489388	6.01248	1.83101	6.01248
Glyma.02G128000.1	88.1092	216.62	1.29297	0.00193788	0.0212484	9.60747	1.28859	1	8.12135	0.257718	0.000383177	0.257335	0.245303	0.257335
Glyma.02G128400.1	0	1.6724	2.11929	0.00162572	0.0195108	9.93039	24.4144	1	1.20842	4.88289	0.26421	4.61868	2.04795	4.61868
Glyma.02G129000.1	16.0239	10.4622	-0.592018	0.00803229	0.0452755	7.02626	0.405806	1	5.07346	0.0811613	0.00612155	0.0750397	0.129228	0.129228
Glyma.02G129300.1	1.69106	6.8878	1.75352	0.00137859	0.0180051	10.2342	2.88738	1	4.98338	0.577477	0.0105463	0.56693	0.133999	0.56693
Glyma.02G129500.1	0.802678	5.6899	2.24843	0.00743598	0.0435502	7.16451	5.66346	1	4.95127	1.13269	0.622478	0.510215	0.135882	0.510215
Glyma.02G130200.1	0	5.81989	3.6599	0.000717643	0.0129639	11.443	50.9613	1	2.00898	10.1923	0.253305	9.93896	1.47726	9.93896
Glyma.02G131300.1	0	61.6772	6.95831	0.000335216	0.00926987	12.8626	34.6692	1	1.59194	6.93384	0.00839476	6.92545	1.79837	6.92545
Glyma.02G131500.1	2.37112	57.0381	4.32483	2.83643e-05	0.00405055	17.5244	14.9194	1	6.13708	2.98388	0.0218421	2.96204	0.112204	2.96204
Glyma.02G131500.2	0.952991	12.5312	3.16488	0.00310745	0.0270057	8.74328	11.0164	1	4.83548	2.20328	0.682003	1.52128	0.143606	1.52128
Glyma.02G131700.1	0.149845	3.00282	2.43035	0.000559827	0.0116528	11.905	12.0017	1	2.92936	2.40034	0.265138	2.1352	0.757352	2.1352
Glyma.02G131800.1	1.24629	7.31143	2.1613	0.00137953	0.0180123	10.233	5.27964	1	3.92524	1.05593	0.0353413	1.02059	0.277913	1.02059
Glyma.02G133100.1	5.26774	3.06715	-0.693236	0.00419118	0.0316345	8.19907	0.574273	1	4.93022	0.114855	0.00762838	0.107226	0.137173	0.137173
Glyma.02G133500.1	17.1007	37.6149	1.11472	0.0015074	0.0188651	10.0696	0.871281	1	6.64883	0.174256	0.00165612	0.1726	0.123438	0.1726
Glyma.02G133700.1	7.97106	2.19929	-1.64996	0.00355547	0.0289282	8.49795	4.33373	1	4.09416	0.866746	0.0193732	0.847373	0.237596	0.847373
Glyma.02G134500.1	0.643962	8.46208	2.96979	3.1916e-05	0.00419292	17.3002	9.52303	1	3.88315	1.90461	0.0722106	1.8324	0.290058	1.8324
Glyma.02G135100.1	0	10.7535	4.4923	0.000177148	0.00720134	14.0592	47.4505	1	1.98841	9.4901	0.00586085	9.48424	1.49386	9.48424
Glyma.02G135200.1	1.00406	0.06364	-1.41602	0.009587	0.0498124	6.71007	12.2095	1	1.4649	2.4419	0.199655	2.24224	1.88652	2.24224
Glyma.02G135700.1	0.13503	0.584484	0.772113	0.00933552	0.049091	6.75749	3.58488	1	3.32837	0.716977	0.0876176	0.629359	0.517311	0.629359
Glyma.02G137600.1	58.0829	27.4644	-1.06689	0.000771278	0.0133802	11.3091	1.12349	1	6.22505	0.224698	0.00206396	0.222634	0.113385	0.222634
Glyma.02G137800.1	12.1804	5.63902	-1.04652	0.000891015	0.014397	11.0414	1.11479	1	5.27482	0.222958	0.0110494	0.211909	0.120744	0.211909
Glyma.02G138000.1	25.6157	14.6705	-0.783647	0.0036862	0.0295869	8.43227	0.761063	1	6.37442	0.152213	0.0113158	0.140897	0.116078	0.140897
Glyma.02G138100.1	273.854	53.0406	-2.35734	1.71001e-05	0.00341624	18.4877	4.54645	1	7.84047	0.909289	0.000527275	0.908762	0.206755	0.908762
Glyma.02G138200.1	2.4573	0.46367	-1.61767	0.00778804	0.0445488	7.08158	8.26141	1	3.28883	1.65228	0.0554637	1.59682	0.536417	1.59682
Glyma.02G139000.2	4.06214	0.300628	-2.51051	0.00323131	0.0274471	8.67203	10.7685	1	2.13383	2.15369	0.183055	1.97064	1.37656	1.97064
Glyma.02G141400.1	2.5281	9.67603	1.74869	0.00307878	0.026929	8.76018	3.31292	1	4.14831	0.662584	0.0266985	0.635885	0.227144	0.635885
Glyma.02G141500.1	6.86884	20.1631	1.48755	0.00211372	0.0221808	9.44806	1.69298	1	5.6589	0.338596	0.00464044	0.333955	0.111589	0.333955
Glyma.02G142600.1	33.238	156.274	2.21624	0.0028813	0.0259813	8.88115	3.81362	1	6.85274	0.762724	0.00200882	0.760715	0.131155	0.760715
Glyma.02G143400.2	0.574998	4.38787	2.18487	0.00382781	0.0301336	8.36374	6.01623	1	4.13058	1.20325	0.041016	1.16223	0.230478	1.16223
Glyma.02G143900.1	0.647365	4.98044	2.25597	0.00280411	0.0256548	8.93074	7.90445	1	3.50421	1.58089	0.294989	1.2859	0.434504	1.2859
Glyma.02G144200.1	2.89304	6.33346	1.01004	0.00684063	0.0415112	7.31434	0.966983	1	6.57608	0.193397	0.00170814	0.191688	0.121166	0.191688
Glyma.02G144500.1	11.8145	5.13712	-1.12732	0.00314497	0.027128	8.7214	1.71076	1	5.9929	0.342153	0.00790515	0.334248	0.110892	0.334248
Glyma.02G144700.1	20.4128	13.9724	-0.531079	0.00919173	0.0486404	6.78519	0.339986	1	5.38299	0.0679973	0.00489093	0.0631063	0.117136	0.117136
Glyma.02G145000.2	0	0.640964	1.19025	0.00162155	0.019499	9.93512	20.1468	1	1.11408	4.02936	0.264926	3.76443	2.10116	3.76443
Glyma.02G145100.1	2.35509	16.2765	2.55483	0.000635915	0.0123275	11.6678	5.76916	1	5.25179	1.15383	0.00966306	1.14417	0.121591	1.14417
Glyma.02G145300.1	8.13766	106.913	3.63638	0.000682967	0.0127321	11.535	9.57142	1	6.64358	1.91428	0.00284948	1.91143	0.123266	1.91143
Glyma.02G145400.1	1.3982	12.1041	2.73119	0.00196866	0.0214254	9.57853	9.06977	1	3.06975	1.81395	0.179375	1.63458	0.660542	1.63458
Glyma.02G145500.1	34.3264	21.3821	-0.670433	0.00532497	0.0359661	7.76563	0.568777	1	5.57324	0.113755	0.00478819	0.108967	0.112776	0.112776
Glyma.02G145700.1	2251.06	127.47	-4.13704	7.87774e-06	0.00287621	19.9673	13.6722	1	9.46021	2.73444	0.000149204	2.73429	0.654157	2.73429
Glyma.02G146500.1	5.39592	14.8423	1.37972	0.000200915	0.00755698	13.8225	1.40574	1	6.24267	0.281149	0.00649912	0.27465	0.113658	0.27465
Glyma.02G147700.1	9.45606	2.19694	-1.88425	0.00102437	0.0155039	10.783	3.72633	1	3.91534	0.745266	0.024893	0.720373	0.280693	0.720373
Glyma.02G147800.1	0.877006	10.5287	3.00166	0.000164084	0.00698748	14.2033	9.03768	1	4.62754	1.80754	0.0302465	1.77729	0.161687	1.77729
Glyma.02G148200.1	3.23535	141.958	5.25315	0.00160881	0.0194389	9.94963	19.8953	1	5.88764	3.97905	0.010559	3.96849	0.110483	3.96849
Glyma.02G149000.1	0.0903515	1.85638	1.99693	0.0075709	0.0439659	7.13226	13.5734	1	1.23112	2.71469	0.0990384	2.61565	2.03463	2.61565
Glyma.02G149700.3	0	1.12799	1.70309	0.000306391	0.00898882	13.0309	26.492	1	1.39826	5.29841	0.0921024	5.2063	1.9307	5.2063
Glyma.02G149800.1	11.4464	7.59696	-0.561121	0.00785368	0.044736	7.06654	0.397309	1	5.47777	0.0794618	0.00830415	0.0711577	0.114651	0.114651
Glyma.02G150100.1	7.7481	3.95266	-0.889394	0.0039751	0.0306986	8.29515	0.962328	1	4.57127	0.192466	0.00980856	0.182657	0.167445	0.182657
Glyma.02G150300.1	26.2141	8.44491	-1.57846	0.00598474	0.0384669	7.55489	3.15851	1	4.96185	0.631701	0.0104268	0.621274	0.13525	0.621274
Glyma.02G150400.1	6.79132	3.94792	-0.71305	0.00541991	0.0363415	7.73372	0.66985	1	5.36955	0.13397	0.0119236	0.122046	0.117542	0.122046
Glyma.02G151900.1	0	3.06174	2.83258	0.000453702	0.0107323	12.2969	26.0679	1	1.33711	5.21359	0.0129512	5.20064	1.96988	5.20064
Glyma.02G152600.2	3.12523	0.673442	-1.62732	0.00126362	0.0172428	10.3949	4.36269	1	3.46735	0.872538	0.0322677	0.840271	0.451357	0.840271
Glyma.02G152900.1	7.86022	0.679963	-2.8248	5.64599e-05	0.00487129	16.2178	10.362	1	3.80225	2.07239	0.0281204	2.04427	0.315737	2.04427
Glyma.02G153500.1	0	0.993419	1.57862	0.00129664	0.0174485	10.3473	25.1087	1	1.28332	5.02174	0.439061	4.58268	2.00326	4.58268
Glyma.02G154800.1	5.28856	13.6045	1.28487	0.00133477	0.0177123	10.2938	1.43679	1	5.13518	0.287358	0.00758252	0.279775	0.126344	0.279775
Glyma.02G155000.1	11.7709	26.7827	1.15274	0.000760671	0.0133278	11.3348	0.907951	1	7.08319	0.18159	0.0010266	0.180564	0.142536	0.180564
Glyma.02G155300.1	19.029	12.136	-0.628083	0.00797379	0.0451514	7.03935	0.525328	1	5.34425	0.105066	0.00685971	0.0982058	0.118344	0.118344
Glyma.02G156800.1	0.0831833	2.94456	2.5623	0.000600714	0.0120105	11.7738	16.3467	1	2.76096	3.26934	0.305763	2.96358	0.886457	2.96358
Glyma.02G157900.1	11.5952	0.277839	-3.95882	0.000862971	0.0142051	11.1007	24.908	1	2.51056	4.9816	0.679393	4.30221	1.08552	4.30221
Glyma.02G157900.2	152.086	4.29039	-4.99333	6.35298e-05	0.00493581	15.9944	24.1907	1	5.75805	4.83814	0.0156706	4.82247	0.110757	4.82247
Glyma.02G157900.3	7.59254	0	-4.01659	0.000119042	0.0062017	14.8078	33.2466	1	1.64312	6.64933	0.093253	6.55607	1.7615	6.55607
Glyma.02G158200.1	448.809	356.242	-0.332828	0.00719992	0.0427794	7.2224	0.185012	1	8.24516	0.0370025	0.000251411	0.0367511	0.265764	0.265764
Glyma.02G158300.1	13.3891	51.2243	1.89689	0.000302208	0.00892465	13.0567	2.43496	1	4.43844	0.486992	0.0148283	0.472164	0.182745	0.472164
Glyma.02G159900.1	0.952397	0.327754	-0.811161	0.00428859	0.0319969	8.1574	1.92492	1	3.70384	0.384984	0.0260856	0.358898	0.350985	0.358898
Glyma.02G160100.1	5.37006	10.3473	0.885895	0.00475353	0.0337556	7.9709	0.604936	1	5.72289	0.120987	0.0041516	0.116836	0.110987	0.116836
Glyma.02G160500.2	1.61443	7.12967	1.85135	0.00113208	0.016263	10.598	3.15168	1	4.28143	0.630336	0.0267702	0.603566	0.204589	0.603566
Glyma.02G160500.4	3.31964	17.9199	2.26976	0.00254918	0.0244437	9.10495	4.86387	1	4.38312	0.972774	0.0375235	0.93525	0.189927	0.93525
Glyma.02G161900.2	3.9956	2.07062	-0.806395	0.00899611	0.0480107	6.8236	0.863762	1	4.49035	0.172752	0.0383981	0.134354	0.176457	0.176457
Glyma.02G162500.1	4.52872	0.223176	-2.79777	0.0095554	0.0497051	6.71596	23.5812	1	2.88024	4.71623	2.07428	2.64195	0.793821	2.64195
Glyma.02G163200.1	0.440835	0.00983452	-0.883912	0.00355169	0.0289151	8.49989	14.9523	1	1.44058	2.99046	0.135247	2.85521	1.90282	2.85521
Glyma.02G164700.1	5.74088	15.2284	1.33355	0.00263204	0.0248607	9.04646	1.40862	1	5.91577	0.281724	0.00386011	0.277864	0.110539	0.277864
Glyma.02G165800.1	4.29634	15.9431	1.77748	0.00551579	0.0367312	7.70206	2.66815	1	5.62017	0.533629	0.0428234	0.490806	0.11207	0.490806
Glyma.02G166300.1	2.57117	6.02463	1.08711	0.00478429	0.0339033	7.95922	1.1331	1	4.72489	0.226621	0.0200029	0.206618	0.152588	0.206618
Glyma.02G166500.2	0	0.371594	0.801728	0.00499108	0.0346696	7.88267	15.4149	1	0.889605	3.08299	0.31289	2.7701	2.21331	2.7701
Glyma.02G167700.1	2211.07	218.024	-3.33921	0.000116276	0.00618543	14.8521	10.1105	1	8.56574	2.02211	0.000327121	2.02178	0.330952	2.02178
Glyma.02G168000.2	6.83724	1.86133	-1.63564	0.0084661	0.0465088	6.93212	3.66936	1	3.97005	0.733871	0.112024	0.621847	0.265901	0.621847
Glyma.02G168300.2	18.5998	7.43165	-1.26787	0.00544644	0.0364394	7.7249	2.35282	1	4.79996	0.470563	0.0258726	0.444691	0.146306	0.444691
Glyma.02G169200.1	40.8713	23.3587	-0.794114	0.0023124	0.0232135	9.2834	0.72933	1	6.54874	0.145866	0.00126789	0.144598	0.120374	0.144598
Glyma.02G171300.1	1.49628	4.85992	1.42489	0.0086896	0.0471792	6.88554	2.17509	1	4.05368	0.435019	0.028899	0.40612	0.246033	0.40612
Glyma.02G172900.3	1.91997	5.51732	1.31413	0.00327223	0.0275755	8.6491	2.06167	1	4.60476	0.412333	0.0212431	0.39109	0.163971	0.39109
Glyma.02G173000.1	30.0356	18.3108	-0.698932	0.00328532	0.0276303	8.64183	0.537181	1	5.75448	0.107436	0.00368053	0.103756	0.110777	0.110777
Glyma.02G173200.4	9.79746	4.03551	-1.18295	0.00402784	0.0309353	8.27122	1.64968	1	4.85835	0.329936	0.0621403	0.267795	0.141955	0.267795
Glyma.02G176800.1	0.152461	2.10396	1.99674	0.0070928	0.0424259	7.24932	20.433	1	2.39005	4.0866	0.813713	3.27289	1.17571	3.27289
Glyma.02G176900.1	9.63952	6.29811	-0.576784	0.00602551	0.0385957	7.54266	0.384639	1	5.42354	0.0769277	0.00579935	0.0711284	0.115993	0.115993
Glyma.02G178100.1	3.52683	0.279941	-2.36821	0.00322978	0.0274471	8.67289	20.6801	1	2.77586	4.13603	0.289783	3.84624	0.874649	3.84624
Glyma.02G178100.2	7.55636	0.231516	-3.46117	0.00144019	0.0184244	10.1536	30.2644	1	3.13322	6.05289	0.340583	5.71231	0.620971	5.71231
Glyma.02G179700.1	0.0140003	3.31655	2.89243	7.07539e-05	0.00509138	15.7906	38.3643	1	2.26061	7.67285	0.129114	7.54374	1.27565	7.54374
Glyma.02G182400.1	49.8624	5.99999	-2.95384	0.00239363	0.0236597	9.22017	12.9811	1	5.8981	2.59622	0.00570501	2.59052	0.110499	2.59052
Glyma.02G182800.1	1.36563	4.01387	1.2747	0.00310174	0.0269777	8.74663	1.7541	1	4.40491	0.350821	0.0199495	0.330871	0.187035	0.330871
Glyma.02G183000.1	1.75192	0.0138319	-2.13179	0.000428602	0.0104008	12.4032	23.4648	1	1.55959	4.69296	0.0799399	4.61302	1.82129	4.61302
Glyma.02G184400.1	78.4614	15.9561	-2.26253	3.31509e-05	0.00419947	17.228	4.48825	1	6.83586	0.89765	0.00121979	0.89643	0.130437	0.89643
Glyma.02G184500.1	3.86191	1.39081	-1.20596	0.00798335	0.0451621	7.03721	1.80366	1	3.52695	0.360732	0.0276522	0.33308	0.424294	0.424294
Glyma.02G185300.1	0.196456	3.80947	2.62941	0.00468917	0.0335522	7.99558	23.1161	1	2.93189	4.62321	0.878165	3.74505	0.755505	3.74505
Glyma.02G185300.2	0.8894	0.000607264	-1.47271	0.00717948	0.0427092	7.22751	21.3526	1	1.21675	4.27052	1.57685	2.69367	2.04308	2.69367
Glyma.02G186000.1	8.46936	0.24981	-3.58041	6.37057e-05	0.00493581	15.9892	21.4818	1	3.3282	4.29635	0.106021	4.19033	0.517393	4.19033
Glyma.02G186600.1	0.588862	2.47409	1.44963	0.00680127	0.0413488	7.32472	3.98974	1	3.77622	0.797948	0.039529	0.758419	0.324639	0.758419
Glyma.02G187100.1	56.5107	116.183	1.03329	0.00247146	0.0240751	9.1616	0.681417	1	7.47911	0.136283	0.000640408	0.135643	0.170112	0.170112
Glyma.02G188300.1	0.0271604	1.79449	2.12186	0.00154214	0.0190099	10.0276	28.4035	1	1.95185	5.68071	0.0994583	5.58125	1.52329	5.58125
Glyma.02G188600.1	36.1067	24.5286	-0.548531	0.00644031	0.0401262	7.42278	0.343038	1	5.74019	0.0686077	0.00330871	0.0652989	0.110865	0.110865
Glyma.02G189300.1	9.6385	2.25488	-1.87978	6.33755e-05	0.00493581	15.999	3.55242	1	4.47314	0.710485	0.0123794	0.698105	0.178495	0.698105
Glyma.02G190000.1	0.370739	4.49055	2.51889	0.00061375	0.0121441	11.7338	9.18744	1	4.0705	1.83749	0.0601093	1.77738	0.242439	1.77738
Glyma.02G192300.3	7.3733	3.68071	-0.913219	0.002417	0.0237792	9.20238	1.02946	1	5.01384	0.205893	0.0210536	0.184839	0.132305	0.184839
Glyma.02G192600.1	15.7835	6.55649	-1.20638	0.000999889	0.0153532	10.8278	1.51802	1	5.60229	0.303603	0.0203049	0.283298	0.112323	0.283298
Glyma.02G192600.5	8.22129	2.11617	-1.73708	0.00426891	0.0319467	8.16574	3.07244	1	4.64657	0.614488	0.267875	0.346614	0.159826	0.346614
Glyma.02G194200.1	0.350502	2.20747	1.67056	0.00784466	0.0447087	7.0686	5.50299	1	2.8609	1.1006	0.173687	0.926912	0.808491	0.926912
Glyma.02G195000.8	0.0493055	1.84851	2.09606	0.00632444	0.0397498	7.45546	22.1722	1	1.68085	4.43444	0.882741	3.5517	1.73384	3.5517
Glyma.02G195300.1	0.543094	3.42932	1.91341	0.00697098	0.0419545	7.28043	4.88809	1	3.22991	0.977617	0.0987132	0.878904	0.566281	0.878904
Glyma.02G195400.1	12.7276	37.5463	1.5242	0.00877305	0.0474018	6.86846	2.073	1	6.169	0.414601	0.00397906	0.410622	0.112599	0.410622
Glyma.02G195500.2	2.46832	7.03257	1.3435	0.00106212	0.0157605	10.716	1.64708	1	5.46471	0.329415	0.01664	0.312775	0.114955	0.312775
Glyma.02G196200.1	0	5.81934	3.65977	0.00309124	0.0269314	8.75282	17.1461	1	0.918454	3.42921	0.0371549	3.39206	2.20007	3.39206
Glyma.02G196300.1	0.0476039	2.72905	2.5599	0.00167817	0.0198129	9.87195	19.0011	1	1.4528	3.80022	0.153769	3.64645	1.89466	3.64645
Glyma.02G196900.2	20.4998	7.01418	-1.48269	0.00124287	0.0170849	10.4255	2.23658	1	4.95321	0.447317	0.0875121	0.359805	0.135765	0.359805
Glyma.02G197000.1	2.31638	0.56601	-1.40162	0.00054278	0.0115273	11.9626	3.75011	1	3.99953	0.750022	0.0224388	0.727583	0.258519	0.727583
Glyma.02G197100.1	4.54822	1.21017	-1.56164	0.00295993	0.0263716	8.83201	4.25988	1	3.7534	0.851975	0.0266352	0.82534	0.332696	0.82534
Glyma.02G197600.1	7.17689	0.496502	-2.94558	0.00129224	0.0174462	10.3536	17.9612	1	3.34119	3.59224	0.10258	3.48966	0.511128	3.48966
Glyma.02G197700.1	3.54935	0.943425	-1.48819	0.00466547	0.0334444	8.00475	3.92609	1	3.35158	0.785218	0.0445039	0.740714	0.506124	0.740714
Glyma.02G197900.1	7.49466	1.0401	-2.37601	0.0087062	0.0472105	6.88213	6.55882	1	2.48613	1.31176	0.113111	1.19865	1.10406	1.19865
Glyma.02G198700.1	3.56232	6.54977	0.795273	0.00901519	0.0480516	6.81981	0.492027	1	4.91687	0.0984053	0.00924476	0.0891606	0.138017	0.138017
Glyma.02G200500.1	0	0.459207	0.939913	0.00721355	0.0428345	7.21901	12.0662	1	0.722676	2.41324	0.0481155	2.36513	2.28288	2.36513
Glyma.02G201300.1	8.5071	22.7896	1.37055	0.00559747	0.0370385	7.67553	1.50464	1	6.54422	0.300928	0.00879541	0.292133	0.120246	0.292133
Glyma.02G202700.1	62.9442	7.31346	-3.02146	7.15486e-06	0.00282435	20.1514	7.65547	1	5.51149	1.53109	0.00663413	1.52446	0.11392	1.52446
Glyma.02G202700.2	57.8787	8.0225	-2.77609	0.000198151	0.0075366	13.8485	7.54761	1	4.95529	1.50952	0.0150604	1.49446	0.13564	1.49446
Glyma.02G202900.1	5.97004	13.6871	1.13273	0.00389798	0.0304035	8.33074	1.22914	1	5.64746	0.245829	0.00405946	0.241769	0.111721	0.241769
Glyma.02G203100.1	8.88854	3.15668	-1.36036	0.00930387	0.0489853	6.76355	3.60088	1	5.02078	0.720177	0.0178699	0.702307	0.131931	0.702307
Glyma.02G203400.1	3.05621	34.9359	3.3168	0.000791583	0.0135896	11.2609	9.22184	1	5.01228	1.84437	0.0178745	1.82649	0.132389	1.82649
Glyma.02G203500.1	13.2779	9.45428	-0.468969	0.00882579	0.047538	6.85774	0.280629	1	6.19961	0.0561259	0.00207596	0.0540499	0.113014	0.113014
Glyma.02G203800.2	7.17419	49.1705	2.6943	0.00479132	0.0339311	7.95657	5.94844	1	6.15212	1.18969	0.0116734	1.17801	0.112385	1.17801
Glyma.02G204000.1	80.2615	23.1672	-1.77078	3.23085e-05	0.00419585	17.2769	2.6706	1	7.11854	0.53412	0.000920605	0.5332	0.144558	0.5332
Glyma.02G205000.1	2.45137	9.25787	1.72518	0.000512711	0.01123	12.0689	2.47381	1	4.67372	0.494761	0.0142669	0.480495	0.157242	0.480495
Glyma.02G205200.1	20.677	13.6427	-0.582438	0.00740266	0.0434271	7.17257	0.433975	1	5.62297	0.086795	0.00375172	0.0830433	0.112032	0.112032
Glyma.02G205600.1	78.4382	10.3085	-2.86856	1.71436e-06	0.00211766	22.8912	6.74981	1	6.72619	1.34996	0.00141277	1.34855	0.126125	1.34855
Glyma.02G206000.2	2.87126	0.681202	-1.51303	0.00123142	0.0169906	10.4426	4.4464	1	3.80228	0.88928	0.0480906	0.84119	0.315728	0.84119
Glyma.02G206200.1	0	0.56655	1.09295	0.00189091	0.0210489	9.65253	18.6455	1	1.00891	3.7291	0.0242538	3.70485	2.1563	3.70485
Glyma.02G206600.1	0.367144	4.45501	2.51455	0.00727259	0.0429998	7.20438	11.9391	1	3.23523	2.38783	0.607267	1.78056	0.563473	1.78056
Glyma.02G207200.1	12.3696	1.77373	-2.50083	0.000186257	0.00740043	13.9649	6.51892	1	3.96584	1.30378	0.101947	1.20184	0.266991	1.20184
Glyma.02G207200.3	3.2996	0.266134	-2.31018	0.00805064	0.0453145	7.02217	15.5606	1	2.12795	3.11211	0.701133	2.41098	1.38128	2.41098
Glyma.02G207400.1	0	0.836071	1.418	0.00166613	0.0197646	9.88521	21.7292	1	1.16159	4.34584	0.348457	3.99739	2.0748	3.99739
Glyma.02G207700.1	34.1608	14.7059	-1.18867	0.000228658	0.00798609	13.5796	1.31392	1	5.60258	0.262783	0.00395303	0.25883	0.112318	0.25883
Glyma.02G208000.1	18.6086	149.362	2.97135	3.69104e-05	0.00437004	17.024	6.37648	1	7.51007	1.2753	0.00127739	1.27402	0.172773	1.27402
Glyma.02G208200.1	4.02068	71.9502	4.00238	0.00359577	0.029152	8.47744	12.0827	1	5.3138	2.41653	0.0148444	2.40169	0.119369	2.40169
Glyma.02G208300.1	0.72479	11.824	3.33086	0.000444201	0.010622	12.3364	13.1043	1	3.80958	2.62087	0.101946	2.51892	0.313287	2.51892
Glyma.02G208700.1	21.5996	65.2277	1.57248	0.000123598	0.00623479	14.737	1.713	1	6.43857	0.342601	0.0022688	0.340332	0.11751	0.340332
Glyma.02G211500.1	13.558	5.84204	-1.14838	0.00189499	0.0210668	9.64858	1.59775	1	4.46871	0.319549	0.0124411	0.307108	0.179028	0.307108
Glyma.02G213500.1	2.98334	13.9093	2.04846	0.00014644	0.00672033	14.4174	3.32669	1	4.7376	0.665339	0.0115675	0.653771	0.151473	0.653771
Glyma.02G213700.1	5.97615	251.348	5.28127	0.00185815	0.0208484	9.68464	19.7957	1	6.29765	3.95913	0.00958095	3.94955	0.114584	3.94955
Glyma.02G213700.2	0.77486	13.0558	3.4105	0.000907116	0.0145201	11.0082	12.4173	1	4.1348	2.48346	0.209418	2.27404	0.229676	2.27404
Glyma.02G213800.1	0.181274	4.61855	2.90943	0.000662264	0.0125264	11.5923	15.7127	1	2.64136	3.14254	0.324204	2.81834	0.982358	2.81834
Glyma.02G214700.1	23.1513	12.4209	-0.872216	0.0080969	0.0454563	7.01192	1.09326	1	5.9702	0.218651	0.00281272	0.215839	0.110758	0.215839
Glyma.02G215300.1	1.10625	7.088	2.24002	0.00584285	0.0379671	7.59814	5.52746	1	4.26578	1.10549	0.0266469	1.07885	0.20703	1.07885
Glyma.02G216200.1	173.175	27.314	-2.64251	4.95602e-05	0.00473837	16.4649	5.96854	1	5.83156	1.19371	0.00353091	1.19018	0.110493	1.19018
Glyma.02G216800.1	51.115	20.59	-1.29123	0.00669498	0.040975	7.35303	1.34137	1	3.80443	0.268274	0.0258907	0.242383	0.315007	0.315007
Glyma.02G217100.1	17.4251	6.54979	-1.34633	0.00317398	0.0272191	8.70466	2.45963	1	5.69962	0.491927	0.0121691	0.479757	0.111179	0.479757
Glyma.02G217300.1	0.70035	5.19645	2.24661	0.000395021	0.00998052	12.5556	5.9312	1	3.92767	1.18624	0.0456204	1.14062	0.277238	1.14062
Glyma.02G217400.1	3.06976	10.9719	1.6842	6.3193e-05	0.00493581	16.0045	2.2884	1	5.28606	0.45768	0.00768746	0.449993	0.12034	0.449993
Glyma.02G218600.2	12.6539	4.46643	-1.40521	0.00552133	0.0367563	7.70025	2.91846	1	5.39193	0.583692	0.161089	0.422603	0.116874	0.422603
Glyma.02G219100.1	6.36563	1.85108	-1.54607	0.00558505	0.036989	7.67954	4.13554	1	3.51378	0.827109	0.0399613	0.787147	0.43019	0.787147
Glyma.02G220200.1	14.2011	2.8604	-2.12922	0.000107177	0.00600028	15.0059	4.15568	1	4.04384	0.831137	0.0195582	0.811578	0.248199	0.811578
Glyma.02G220500.3	1.49072	5.49702	1.59096	0.00290133	0.0260763	8.8685	2.51083	1	4.65843	0.502165	0.0190803	0.483085	0.158687	0.483085
Glyma.02G220700.1	2.09057	6.81511	1.49761	0.00203174	0.0217351	9.52064	2.07247	1	4.8886	0.414493	0.0117119	0.402781	0.139869	0.402781
Glyma.02G221300.1	1.27754	5.93503	1.85607	0.000156808	0.00693254	14.2886	3.29355	1	4.73885	0.658709	0.01204	0.646669	0.151364	0.646669
Glyma.02G222300.1	19.5006	68.2289	1.78088	6.58176e-05	0.00495025	15.9274	2.19791	1	7.09771	0.439581	0.00137085	0.43821	0.143357	0.43821
Glyma.02G222400.1	314.816	87.0678	-1.84833	0.00162193	0.0194993	9.93469	3.98659	1	8.14097	0.797318	0.000307326	0.79701	0.248391	0.79701
Glyma.02G222600.1	71.1438	12.9755	-2.4105	8.33023e-06	0.00287621	19.8605	4.84335	1	6.40357	0.968669	0.00617768	0.962491	0.116708	0.962491
Glyma.02G222600.2	23.0051	5.0036	-2.09453	0.00821383	0.0457833	6.98625	7.17032	1	5.10587	1.43406	0.09097	1.34309	0.127678	1.34309
Glyma.02G222700.1	0.216108	3.15841	2.35297	0.00448617	0.0327361	8.07574	11.2183	1	2.27823	2.24366	0.271293	1.97236	1.26183	1.97236
Glyma.02G222800.1	3.61104	14.4162	1.85931	0.00457545	0.0330765	8.04004	2.94871	1	4.04551	0.589742	0.0267723	0.562969	0.247829	0.562969
Glyma.02G223600.1	16.8812	5.43437	-1.55036	0.00187958	0.0209932	9.66357	3.04239	1	5.06484	0.608477	0.00838927	0.600088	0.129655	0.600088
Glyma.02G224200.1	4.32792	13.2026	1.50497	0.000752712	0.0132277	11.3544	1.85189	1	5.3565	0.370377	0.0063364	0.364041	0.117949	0.364041
Glyma.02G224400.1	10.5713	5.95359	-0.778649	0.00558872	0.0369998	7.67835	0.676774	1	4.69601	0.135355	0.0102994	0.125056	0.155181	0.155181
Glyma.02G226500.1	0.295558	12.0139	3.97542	0.00172445	0.0200354	9.82191	37.5928	1	3.36228	7.51857	0.101038	7.41753	0.500978	7.41753
Glyma.02G226600.1	10.7713	5.10067	-1.00898	0.00206939	0.0219246	9.48695	1.26224	1	5.03572	0.252449	0.00689847	0.24555	0.131141	0.24555
Glyma.02G227000.2	2.8276	11.0684	1.79763	0.000261856	0.00841101	13.3252	2.72849	1	5.23357	0.545699	0.0225455	0.523153	0.122281	0.523153
Glyma.02G227600.1	12.3006	7.90772	-0.606422	0.00721822	0.042842	7.21785	0.452191	1	5.23634	0.0904382	0.00590548	0.0845327	0.122175	0.122175
Glyma.02G228300.1	1.2196	49.2193	4.85366	4.54313e-05	0.00463305	16.6298	20.6543	1	4.86108	4.13086	0.036742	4.09411	0.141762	4.09411
Glyma.02G228500.1	0.854798	3.25823	1.47198	0.00296264	0.0263881	8.83034	2.62359	1	4.07542	0.524718	0.0723195	0.452398	0.241411	0.452398
Glyma.02G229300.1	34.7608	4.68618	-2.76532	0.00481618	0.0340179	7.9472	14.2192	1	4.80004	2.84385	0.0156802	2.82817	0.1463	2.82817
Glyma.02G229600.1	2.6198	5.82289	1.01913	0.00555081	0.0368753	7.69063	0.879787	1	4.43669	0.175957	0.0150905	0.160867	0.182963	0.182963
Glyma.02G230100.1	29.5026	18.4664	-0.661639	0.00327913	0.0276081	8.64526	0.465113	1	6.00893	0.0930226	0.00242977	0.0905928	0.111	0.111
Glyma.02G230700.1	5.62065	12.2483	1.05855	0.00382378	0.0301219	8.36566	0.850611	1	4.81421	0.170122	0.00863125	0.161491	0.145203	0.161491
Glyma.02G231100.1	1.23138	6.12336	1.93564	0.00499889	0.0346941	7.87984	5.47465	1	4.00189	1.09493	0.0398777	1.05505	0.257946	1.05505
Glyma.02G231200.1	4.04443	9.6686	1.16195	0.00220976	0.0226348	9.36659	1.13128	1	4.80931	0.226257	0.009959	0.216298	0.145579	0.216298
Glyma.02G231300.1	0	39.5623	6.32417	0.00164736	0.0196403	9.90606	21.1935	1	1.08732	4.23871	0.0348535	4.20385	2.11562	4.20385
Glyma.02G231400.1	0	6.29185	3.7638	0.00436474	0.0323	8.12548	15.7164	1	0.851141	3.14328	0.0661623	3.07712	2.2304	3.07712
Glyma.02G231500.1	0	29.1037	5.88771	0.00548883	0.0366009	7.7109	13.5674	1	0.781147	2.71347	0.053339	2.66013	2.25988	2.66013
Glyma.02G232100.1	11.0854	24.4025	1.10399	0.00106756	0.0158069	10.7066	0.838745	1	6.37818	0.167749	0.00195959	0.165789	0.116158	0.165789
Glyma.02G232500.1	0.357866	36.8304	5.44345	0.00162665	0.019513	9.92934	36.6319	1	3.0975	7.32638	0.15163	7.17475	0.642894	7.17475
Glyma.02G232600.1	5.03855	72.5632	3.72156	0.000634181	0.0123114	11.6729	11.7712	1	6.15968	2.35424	0.00573986	2.3485	0.11248	2.3485
Glyma.02G232900.1	3.22079	6.13129	0.833681	0.00651643	0.0403971	7.40164	0.623326	1	6.00252	0.124665	0.00279724	0.121868	0.110956	0.121868
Glyma.02G235200.1	4.6389	18.5656	1.89144	0.000848958	0.0140994	11.131	2.73135	1	5.06182	0.54627	0.00991145	0.536359	0.129805	0.536359
Glyma.02G236600.2	31.9215	12.7954	-1.28603	0.000236912	0.00812677	13.513	1.60293	1	6.52321	0.320585	0.0053893	0.315196	0.119663	0.315196
Glyma.02G236600.3	1.28836	5.34398	1.70832	0.0042988	0.0320384	8.15308	3.89213	1	4.43994	0.778427	0.165931	0.612496	0.182557	0.612496
Glyma.02G236600.4	0.665384	2.64196	1.43086	0.00590195	0.0381418	7.58	2.74596	1	3.70336	0.549191	0.120775	0.428417	0.351168	0.428417
Glyma.02G236700.1	89.7298	40.6165	-1.13389	0.000565205	0.0116957	11.8872	1.333	1	6.74787	0.266599	0.00132407	0.265275	0.12693	0.265275
Glyma.02G237100.1	0.52913	5.26278	2.48534	0.00611908	0.0389829	7.5149	8.43788	1	3.86578	1.68758	0.0637234	1.62385	0.295315	1.62385
Glyma.02G237700.1	84.3254	40.7998	-1.03836	0.00734596	0.0432344	7.18637	1.5812	1	6.17357	0.31624	0.00211177	0.314128	0.112658	0.314128
Glyma.02G238500.1	0.0660387	1.53905	1.84893	0.00435724	0.0322739	8.1286	15.856	1	1.82459	3.1712	0.217219	2.95398	1.62441	2.95398
Glyma.02G238700.1	43.746	18.2771	-1.23657	0.000437358	0.0105231	12.3654	1.57393	1	6.15204	0.314785	0.00521648	0.309569	0.112384	0.309569
Glyma.02G238700.3	114.218	60.4416	-0.912595	0.0018091	0.0205626	9.7338	0.827845	1	7.09077	0.165569	0.00191022	0.163659	0.142963	0.163659
Glyma.02G238700.4	24.6309	6.79854	-1.78378	0.00608724	0.0388734	7.5243	3.844	1	4.98535	0.7688	0.0551779	0.713622	0.133887	0.713622
Glyma.02G239500.1	0.763613	44.0727	5.14054	0.000168701	0.00705543	14.1511	26.2232	1	5.07563	5.24463	0.0416587	5.20297	0.129122	5.20297
Glyma.02G239600.1	4.10576	8.81351	1.01589	0.00315468	0.0271522	8.71578	0.990447	1	5.64661	0.198089	0.0162896	0.1818	0.111731	0.1818
Glyma.02G240000.1	0.203183	5.04768	2.97991	0.00417901	0.0316058	8.20435	25.1226	1	3.00519	5.02452	0.502569	4.52195	0.703568	4.52195
Glyma.02G240200.2	3.10688	9.51351	1.47312	0.00798481	0.0451621	7.03688	2.13133	1	4.87246	0.426266	0.12647	0.299797	0.140968	0.299797
Glyma.02G240300.1	22.9045	14.8006	-0.613198	0.00868435	0.0471777	6.88662	0.513662	1	5.7006	0.102732	0.00332534	0.0994071	0.11117	0.11117
Glyma.02G240700.2	0.194184	2.93415	2.30656	0.00726451	0.0429885	7.20638	24.5356	1	2.05983	4.90712	1.14772	3.75939	1.4362	3.75939
Glyma.02G240900.1	5.41219	2.66436	-0.901777	0.00781757	0.0446119	7.0748	1.41351	1	4.19479	0.282702	0.0152625	0.267439	0.21879	0.267439
Glyma.02G241000.1	4.90861	15.4093	1.55654	0.000334097	0.00926987	12.8688	1.7723	1	5.64386	0.35446	0.0393717	0.315088	0.111765	0.315088
Glyma.02G241100.1	21.3526	6.3578	-1.67198	0.00189194	0.0210489	9.65153	3.55587	1	5.18945	0.711174	0.00569462	0.70548	0.124028	0.70548
Glyma.02G241600.1	19.9535	2.32242	-2.85734	0.00187047	0.0209435	9.67249	10.7463	1	2.94261	2.14926	0.0948577	2.05441	0.747722	2.05441
Glyma.02G242100.1	0.814972	4.11718	1.81198	0.00013851	0.00658196	14.5223	3.70258	1	4.1341	0.740517	0.0252132	0.715304	0.22981	0.715304
Glyma.02G242400.5	0.0606787	5.00957	3.29669	0.000891397	0.014397	11.0406	35.2068	1	2.59924	7.04135	1.11382	5.92753	1.01606	5.92753
Glyma.02G242500.1	0.476299	7.43854	3.02348	0.00720558	0.0428084	7.22099	15.1097	1	1.90883	3.02194	0.211449	2.81049	1.55775	2.81049
Glyma.02G243600.1	3.61911	45.817	3.49114	0.000574666	0.011773	11.8563	12.6262	1	5.03981	2.52523	0.0269885	2.49825	0.130927	2.49825
Glyma.02G244000.1	45.5022	3.72252	-3.44553	0.000239657	0.00816855	13.4914	10.6089	1	5.4292	2.12177	0.00699719	2.11478	0.115843	2.11478
Glyma.02G244300.1	13.7188	4.98461	-1.37434	0.00132207	0.0176211	10.3115	2.39053	1	4.62116	0.478106	0.0120629	0.466044	0.16232	0.466044
Glyma.02G244800.1	2.53536	0.451722	-1.67325	0.00439886	0.0324072	8.11137	6.47157	1	2.89442	1.29431	0.0931176	1.2012	0.78318	1.2012
Glyma.02G245000.2	8.89855	19.0989	1.06026	0.00945678	0.0494233	6.73446	0.935573	1	5.14007	0.187115	0.0120193	0.175095	0.126127	0.175095
Glyma.02G245700.1	3.13855	40.8383	3.50604	3.03828e-05	0.00412233	17.3937	9.64793	1	5.31945	1.92959	0.0129304	1.91666	0.119175	1.91666
Glyma.02G247000.1	5.12876	51.5055	3.20778	0.00060079	0.0120105	11.7735	7.55495	1	5.29869	1.51099	0.0116663	1.49932	0.119893	1.49932
Glyma.02G247100.1	0.171133	9.56557	3.90669	0.00268286	0.0251063	9.0115	22.2896	1	2.77707	4.45792	0.291221	4.1667	0.873688	4.1667
Glyma.02G247600.1	1.44377	31.6781	4.04915	7.7303e-05	0.00531676	15.6231	13.2707	1	4.98023	2.65414	0.0652566	2.58888	0.134179	2.58888
Glyma.02G247600.2	0.331587	18.0857	4.48218	0.00666202	0.0408672	7.3619	33.0773	1	3.22847	6.61547	0.982536	5.63293	0.567045	5.63293
Glyma.02G247900.2	1.2058e-08	16.3097	5.07122	0.000330312	0.0092307	12.8902	46.0632	1	2.02313	9.21264	1.25078	7.96186	1.46584	7.96186
Glyma.02G248500.1	0.711154	28.2574	4.56948	9.74538e-06	0.00298239	19.5607	19.3536	1	4.10998	3.87071	0.0870034	3.78371	0.234458	3.78371
Glyma.02G249000.1	0.0969306	10.8413	4.24788	0.0003803	0.00982735	12.6266	37.6747	1	3.05778	7.53494	0.149931	7.38501	0.66831	7.38501
Glyma.02G249600.1	3.5987	14.9974	1.91878	0.00606932	0.0387903	7.52961	3.45233	1	5.23542	0.690465	0.00921819	0.681247	0.12221	0.681247
Glyma.02G251400.2	5.71855	2.13731	-1.23751	0.00355475	0.0289282	8.49832	1.80493	1	4.62728	0.360987	0.105585	0.255402	0.161712	0.255402
Glyma.02G252200.1	0.0323311	1.15561	1.63697	0.000983427	0.0152102	10.8585	22.4883	1	1.79141	4.49766	0.087849	4.40981	1.65024	4.40981
Glyma.02G252700.1	5.71603	13.7774	1.19967	0.000382614	0.00985909	12.6152	1.01858	1	5.56706	0.203717	0.00514656	0.19857	0.112879	0.19857
Glyma.02G252800.1	3632.44	0.375381	-12.0189	2.55017e-06	0.00217055	22.1283	139.668	1	5.4052	27.9336	0.0669204	27.8666	0.116495	27.8666
Glyma.02G252900.2	0.0862637	1.62335	1.85672	0.00425863	0.0319028	8.17011	11.7688	1	2.13749	2.35375	0.286172	2.06758	1.37362	2.06758
Glyma.02G253000.1	21.5539	5.26316	-1.9361	0.00255579	0.0244936	9.10022	5.1823	1	5.11865	1.03646	0.00672054	1.02974	0.127089	1.02974
Glyma.02G253200.1	7.46222	27.5954	1.81909	5.31699e-05	0.00484923	16.3316	2.43888	1	5.73857	0.487775	0.00473445	0.483041	0.110876	0.483041
Glyma.02G254000.1	12.0032	7.12001	-0.714438	0.00304438	0.026763	8.78068	0.560857	1	5.51685	0.112171	0.003905	0.108266	0.11381	0.11381
Glyma.02G254400.1	8.58946	21.7236	1.28983	0.000689471	0.0127599	11.5174	1.20518	1	6.12412	0.241036	0.00274971	0.238286	0.112055	0.238286
Glyma.02G255400.1	3.70532	52.1962	3.64741	6.7642e-05	0.00499277	15.8757	11.4601	1	5.91896	2.29202	0.0101467	2.28188	0.110547	2.28188
Glyma.02G256300.1	24.6171	16.5644	-0.557684	0.00518993	0.0354275	7.81204	0.339826	1	6.50605	0.0679651	0.0015177	0.0664474	0.119202	0.119202
Glyma.02G256700.5	0	0.896744	1.48207	0.00192846	0.0212048	9.61642	17.8046	1	1.01293	3.56092	0.127236	3.43368	2.15428	3.43368
Glyma.02G256800.1	1.59324	6.25023	1.6892	0.00346065	0.0284977	8.54714	3.16464	1	4.38145	0.632927	0.0189721	0.613955	0.190151	0.613955
Glyma.02G257200.1	3.57269	9.7229	1.32775	0.000925827	0.0146961	10.9703	1.6575	1	5.15457	0.3315	0.00812387	0.323376	0.125494	0.323376
Glyma.02G257300.1	1.21131	3.72096	1.30247	0.0029299	0.0262271	8.85062	1.91988	1	4.38222	0.383975	0.0164819	0.367493	0.190048	0.367493
Glyma.02G257400.1	6.73321	26.7521	1.91366	0.00113373	0.0162778	10.5953	2.77687	1	5.46256	0.555373	0.00598348	0.54939	0.115007	0.54939
Glyma.02G257700.1	0.1227	4.70432	3.0631	0.00166977	0.019777	9.88119	31.9597	1	2.32217	6.39195	0.0337404	6.3582	1.22764	6.3582
Glyma.02G259000.1	31.123	13.2053	-1.20624	0.000503005	0.011161	12.1045	1.45186	1	6.05783	0.290371	0.00221822	0.288153	0.111388	0.288153
Glyma.02G259700.1	206.773	2.66954	-6.03111	0.00264064	0.0248933	9.04049	82.2478	1	4.27079	16.4496	0.00138076	16.4482	0.206242	16.4482
Glyma.02G260400.1	2.6999	9.93533	1.70538	0.00574956	0.0376709	7.62717	2.59632	1	4.21324	0.519265	0.0256181	0.493646	0.215622	0.493646
Glyma.02G260600.1	10.1101	20.7839	1.00432	0.00601901	0.0385957	7.5446	0.90274	1	5.574	0.180548	0.0049685	0.175579	0.112763	0.175579
Glyma.02G260800.1	64.6358	442.371	2.76536	5.59998e-06	0.00257265	20.6203	5.33796	1	7.09257	1.06759	0.00181938	1.06577	0.143065	1.06577
Glyma.02G261100.1	10.0379	24.5404	1.24866	0.00200406	0.0215982	9.54581	1.19692	1	5.40399	0.239384	0.00551573	0.233869	0.116529	0.233869
Glyma.02G261200.1	7.41156	2.74883	-1.28404	0.00262225	0.0248196	9.05327	1.79535	1	3.89399	0.359069	0.0202997	0.338769	0.286852	0.338769
Glyma.02G263500.1	16.228	6.1648	-1.32763	0.00101332	0.0154575	10.8031	2.09161	1	5.79362	0.418321	0.00293802	0.415383	0.110592	0.415383
Glyma.02G263800.1	8.51139	2.42728	-1.62219	0.000282868	0.00870163	13.1806	2.97384	1	4.63655	0.594768	0.0098101	0.584958	0.1608	0.584958
Glyma.02G264700.1	42.2825	20.5183	-1.02537	0.000966451	0.015041	10.8908	1.1264	1	6.76304	0.225279	0.00110711	0.224172	0.127507	0.224172
Glyma.02G265100.11	13.0977	5.40001	-1.20457	0.00144246	0.0184357	10.1507	1.55235	1	4.41962	0.310469	0.0160233	0.294446	0.18513	0.294446
Glyma.02G265100.2	2.10517	0.0827507	-2.16042	0.00309167	0.0269314	8.75257	19.0624	1	1.60209	3.81248	0.423344	3.38914	1.79112	3.38914
Glyma.02G268000.1	3.28482	539.553	7.15673	1.35952e-05	0.00320594	18.9251	39.1659	1	6.34871	7.83318	0.0237398	7.80945	0.115552	7.80945
Glyma.02G268000.2	0	17.4867	5.16886	2.29235e-06	0.00215295	22.333	61.842	1	2.5125	12.3684	0.0132703	12.3551	1.08403	12.3551
Glyma.02G268000.3	0	15.5209	5.00188	2.02136e-06	0.00213202	22.5746	62.9517	1	2.54198	12.5903	0.0171236	12.5732	1.06124	12.5732
Glyma.02G268000.5	0.0972864	25.0407	5.41823	9.81136e-05	0.00590858	15.1727	56.4172	1	3.0718	11.2834	0.147915	11.1355	0.659217	11.1355
Glyma.02G268600.1	54.8173	19.7691	-1.44845	0.000752697	0.0132277	11.3544	2.09189	1	6.09677	0.418378	0.00237824	0.416	0.11176	0.416
Glyma.02G268900.1	0.00785677	0.575869	1.08301	0.0017332	0.0201049	9.8126	21.2813	1	1.50641	4.25626	0.145925	4.11034	1.85828	4.11034
Glyma.02G269700.1	16.5223	2.81531	-2.36021	3.91371e-06	0.0023173	21.3067	5.09593	1	5.45299	1.01919	0.00922145	1.00996	0.115239	1.00996
Glyma.02G270100.1	0	0.640782	1.19002	0.000490509	0.0110462	12.1514	23.385	1	1.2627	4.677	0.0156817	4.66132	2.01577	4.66132
Glyma.02G270200.2	23.0265	5.48156	-1.97569	0.00254548	0.0244162	9.10762	4.23705	1	3.94634	0.847411	0.0693459	0.778065	0.272138	0.778065
Glyma.02G270400.1	15.0793	37.2673	1.27751	0.00347606	0.0285512	8.53906	1.22328	1	5.55463	0.244657	0.00448862	0.240168	0.113095	0.240168
Glyma.02G271100.1	4.10112	7.35453	0.77154	0.00745499	0.0435726	7.15993	0.442244	1	5.15374	0.0884487	0.0069103	0.0815384	0.12553	0.12553
Glyma.02G271800.1	11.9225	2.13803	-2.23542	0.000522975	0.0113466	12.0319	6.26959	1	4.44201	1.25392	0.0358986	1.21802	0.182298	1.21802
Glyma.02G271800.3	25.6016	12.297	-1.02834	0.00103181	0.0155566	10.7696	1.17066	1	5.5646	0.234132	0.0064397	0.227693	0.112921	0.227693
Glyma.02G271900.1	13.0395	34.2666	1.36053	0.00306068	0.0268391	8.77094	1.41392	1	7.06298	0.282784	0.00125789	0.281527	0.141414	0.281527
Glyma.02G272100.1	1.40099e-06	2.73661	2.69448	0.000214294	0.00776195	13.7014	37.3026	1	1.75304	7.46052	0.441325	7.01919	1.67972	7.01919
Glyma.02G272200.1	0.454048	1.23558	0.863288	0.00780158	0.0445679	7.07847	1.44942	1	3.83347	0.289884	0.0254439	0.26444	0.305469	0.305469
Glyma.02G272400.1	8.26737	19.5901	1.19627	0.000992201	0.0152973	10.8421	1.03044	1	6.67334	0.206089	0.00163385	0.204455	0.124259	0.204455
Glyma.02G272600.1	0.0534604	2.90049	2.61919	0.000761226	0.0133289	11.3335	22.7203	1	1.72703	4.54406	0.160864	4.3832	1.69943	4.3832
Glyma.02G273100.1	8.12185	25.171	1.57407	6.03579e-05	0.00489171	16.0914	1.73995	1	5.99977	0.34799	0.00304186	0.344948	0.110937	0.344948
Glyma.02G274200.1	13.5974	8.19474	-0.697209	0.00692789	0.0418014	7.29157	0.584484	1	4.91419	0.116897	0.00714972	0.109747	0.138188	0.138188
Glyma.02G274300.3	10.0501	5.32236	-0.857587	0.00291401	0.0261269	8.86054	1.02981	1	5.72489	0.205962	0.0135127	0.19245	0.110972	0.19245
Glyma.02G274300.4	0.73626	0	-1.30598	0.000563257	0.0116839	11.8936	26.7396	1	1.41312	5.34793	0.427729	4.9202	1.92097	4.9202
Glyma.02G274400.1	13.0525	69.775	2.37445	0.00128237	0.0173811	10.3677	4.31096	1	6.31192	0.862192	0.00354246	0.858649	0.114844	0.858649
Glyma.02G275000.2	5.26549	1.46988	-1.54934	0.00794265	0.0450265	7.04636	3.19421	1	3.62305	0.638841	0.17651	0.462331	0.383009	0.462331
Glyma.02G275500.2	2.53363	6.5063	1.20761	0.00770751	0.0443489	7.10021	1.2495	1	4.25578	0.2499	0.0633289	0.186572	0.208617	0.208617
Glyma.02G276100.1	0.362069	13.5481	4.02643	0.000362674	0.0096096	12.7153	17.9038	1	3.02517	3.58075	0.256188	3.32457	0.689966	3.32457
Glyma.02G276300.1	22.1304	10.5988	-1.02786	0.0016057	0.0194243	9.9532	1.09892	1	4.78918	0.219783	0.00820227	0.211581	0.147159	0.211581
Glyma.02G276400.1	19.5708	10.2917	-0.895171	0.00398433	0.0307286	8.29094	0.921607	1	5.10822	0.184321	0.00683752	0.177484	0.127569	0.177484
Glyma.02G276700.2	6.32853	2.96169	-0.9801	0.00449154	0.0327578	8.07358	1.28057	1	4.46154	0.256114	0.0350765	0.221037	0.179894	0.221037
Glyma.02G277200.1	5.96631	3.95063	-0.538933	0.00845283	0.046482	6.93493	0.366069	1	5.00398	0.0732139	0.00680046	0.0664134	0.132844	0.132844
Glyma.02G277400.2	12.1452	6.51777	-0.849506	0.0019236	0.0211784	9.62105	0.806157	1	5.60038	0.161231	0.0127137	0.148518	0.112351	0.148518
Glyma.02G277700.1	3.06879	0.492725	-1.84597	0.00514832	0.0352627	7.82659	5.31256	1	2.8641	1.06251	0.0707092	0.991803	0.806052	0.991803
Glyma.02G277900.1	0	0.839458	1.42165	0.00255762	0.0245025	9.09891	18.9945	1	1.05405	3.79889	0.358872	3.44002	2.13318	3.44002
Glyma.02G278400.1	0.0549257	1.18405	1.60157	0.00735933	0.0432687	7.1831	11.9867	1	1.47243	2.39734	0.218586	2.17876	1.88144	2.17876
Glyma.02G280500.1	12.247	7.05786	-0.754105	0.00203303	0.0217403	9.51947	0.598837	1	5.64884	0.119767	0.00352828	0.116239	0.111705	0.116239
Glyma.02G280700.1	98.7403	55.437	-0.827123	0.00133386	0.0177088	10.2951	0.645309	1	6.61415	0.129062	0.00117842	0.127883	0.122325	0.127883
Glyma.02G281100.1	0.869147	11.9113	3.18031	2.40841e-05	0.00393842	17.8356	9.96253	1	5.02724	1.99251	0.0222053	1.9703	0.131587	1.9703
Glyma.02G282400.1	6.13839	19.4287	1.58594	0.00275657	0.0254895	8.96197	2.17851	1	4.96259	0.435702	0.0268934	0.408808	0.135206	0.408808
Glyma.02G283300.2	0.000237601	1.24257	1.80053	0.000168153	0.00704766	14.1572	30.5264	1	1.5745	6.10529	0.142109	5.96318	1.81076	5.96318
Glyma.02G283400.1	4.16738	17.325	1.93322	0.00326695	0.0275659	8.65204	3.25078	1	5.07096	0.650156	0.0100451	0.640111	0.129352	0.640111
Glyma.02G284200.1	0	0.816826	1.39707	6.88371e-05	0.00504001	15.8425	35.3224	1	1.71743	7.06448	0.0050233	7.05945	1.70665	7.05945
Glyma.02G284900.1	39.0693	14.509	-1.39856	0.000741858	0.013159	11.3813	2.1363	1	5.55336	0.427261	0.00416033	0.423101	0.113117	0.423101
Glyma.02G285600.1	82.9534	1.70748	-5.2405	1.11975e-07	0.00102921	28.1551	23.5555	1	5.66738	4.7111	0.0341342	4.67696	0.111495	4.67696
Glyma.02G285600.2	6.87134	0.185961	-3.42573	0.00455257	0.0329909	8.04912	28.5165	1	2.92695	5.70331	2.0392	3.66411	0.759116	3.66411
Glyma.02G285600.3	21.0275	0.391523	-4.59376	0.001843	0.020741	9.69968	56.2178	1	3.3774	11.2436	0.289552	10.954	0.493729	10.954
Glyma.02G285600.4	36.5545	0.390606	-5.37872	0.000851299	0.0141176	11.1259	49.854	1	4.1237	9.9708	0.97334	8.99746	0.231794	8.99746
Glyma.02G286900.1	1.71141	7.67111	1.88556	0.00326721	0.0275659	8.65189	4.77099	1	4.18297	0.954198	0.0334969	0.920701	0.220862	0.920701
Glyma.02G287000.1	18.0695	29.0755	0.671471	0.00875979	0.047371	6.87116	0.292568	1	6.2434	0.0585136	0.00209334	0.0564202	0.113669	0.113669
Glyma.02G287400.1	32.5247	101.473	1.62657	0.000749445	0.013199	11.3624	1.96049	1	7.41223	0.392097	0.000882065	0.391215	0.164636	0.391215
Glyma.02G287800.1	30.8671	10.0345	-1.57413	0.00576049	0.0377062	7.62374	2.70152	1	3.55729	0.540304	0.0327786	0.507526	0.410919	0.507526
Glyma.02G288300.1	7.30588	3.90918	-0.824052	0.00311899	0.0270328	8.73652	0.815583	1	4.80833	0.163117	0.00808578	0.155031	0.145654	0.155031
Glyma.02G288600.1	1.64444	6.47399	1.70138	0.000580181	0.0118191	11.8385	2.71746	1	5.08842	0.543491	0.0856725	0.457819	0.128503	0.457819
Glyma.02G289400.1	16.6506	8.95693	-0.858813	0.00168869	0.0198562	9.86045	0.791407	1	5.27635	0.158281	0.00525042	0.153031	0.120688	0.153031
Glyma.02G289800.1	0	0.485546	0.978995	0.0050266	0.0347714	7.86984	14.5727	1	0.808029	2.91455	0.0512697	2.86328	2.24881	2.86328
Glyma.02G290000.1	25.7755	4.45142	-2.40781	0.00102087	0.0154951	10.7893	6.82115	1	5.42397	1.36423	0.00642163	1.35781	0.115982	1.35781
Glyma.02G290400.1	0.082623	1.18523	1.53231	0.00909829	0.048277	6.80343	17.5232	1	1.59762	3.50465	0.536498	2.96815	1.79431	2.96815
Glyma.02G290500.1	6.68968	3.9404	-0.695239	0.00326482	0.0275557	8.65323	0.551467	1	5.13169	0.110293	0.00514338	0.10515	0.126499	0.126499
Glyma.02G290800.1	3.08004	9.23036	1.44252	0.000795281	0.0136244	11.2522	1.62281	1	4.60545	0.324562	0.0267147	0.297847	0.163901	0.297847
Glyma.02G290800.5	9.70956	20.5787	1.04587	0.0072376	0.0428916	7.21303	0.938448	1	5.21288	0.18769	0.0193794	0.16831	0.123086	0.16831
Glyma.02G291000.3	32.0039	21.5659	-0.558791	0.00888948	0.0477127	6.8449	0.446031	1	5.95131	0.0892061	0.00397756	0.0852285	0.110665	0.110665
Glyma.02G291200.1	1.40063	32.6293	4.12356	0.000195713	0.0075131	13.8718	14.7574	1	4.2056	2.95147	0.101044	2.85043	0.216922	2.85043
Glyma.02G291300.1	2.76281	6.17284	1.03219	0.00316736	0.0271924	8.70846	0.977423	1	4.83367	0.195485	0.0111783	0.184306	0.143739	0.184306
Glyma.02G291700.1	1.13417	4.23229	1.53398	0.00709864	0.0424322	7.24784	2.64875	1	3.45217	0.529749	0.0488408	0.480909	0.458396	0.480909
Glyma.02G292100.1	0.412302	24.1184	4.75408	0.00129033	0.0174449	10.3563	26.6532	1	2.43209	5.33064	0.206236	5.12441	1.14417	5.12441
Glyma.02G292500.1	22.1876	14.4499	-0.601769	0.00639138	0.0399375	7.43651	0.478381	1	6.30518	0.0956761	0.00203804	0.0936381	0.11472	0.11472
Glyma.02G292800.1	15.8034	194.87	3.58296	1.16109e-05	0.00311869	19.2262	9.11555	1	7.3901	1.82311	0.00166961	1.82144	0.162903	1.82144
Glyma.02G292900.2	9.69366	3.91319	-1.20778	0.0016332	0.0195485	9.92194	1.76542	1	4.70626	0.353085	0.0103597	0.342725	0.154251	0.342725
Glyma.02G293300.1	40.9029	21.6977	-0.899322	0.00104562	0.0156668	10.745	0.820354	1	6.33784	0.164071	0.00180231	0.162268	0.115337	0.162268
Glyma.02G294000.1	5.29797	94.7884	4.03868	0.00686653	0.0415906	7.30756	14.9486	1	5.86631	2.98971	0.0116664	2.97805	0.110467	2.97805
Glyma.02G294100.1	11.5185	52.4259	2.13872	0.000352023	0.00949766	12.7711	3.84313	1	6.18433	0.768627	0.00408658	0.76454	0.112802	0.76454
Glyma.02G294600.5	0.758017	0	-1.33115	0.00291496	0.0261269	8.85995	16.4213	1	0.958505	3.28425	0.223861	3.06039	2.18112	3.06039
Glyma.02G295400.2	1.65089	4.40073	1.18807	0.00400014	0.0308029	8.28375	1.32994	1	4.77048	0.265988	0.0693246	0.196663	0.148678	0.196663
Glyma.02G295500.1	1.55516	5.78563	1.61281	0.00210041	0.0221107	9.45965	2.57029	1	4.46025	0.514058	0.0402175	0.473841	0.180051	0.473841
Glyma.02G295600.1	32.6224	18.0982	-0.832649	0.0013667	0.0179049	10.2502	0.733732	1	6.33682	0.146746	0.00193067	0.144816	0.115317	0.144816
Glyma.02G295900.1	32.2265	13.4442	-1.23079	0.000421622	0.0102914	12.4338	1.45369	1	5.10598	0.290739	0.00664416	0.284095	0.127673	0.284095
Glyma.02G296300.2	36.83	6.38348	-2.43912	0.000199392	0.00755319	13.8368	5.80299	1	6.48741	1.1606	0.0431956	1.1174	0.118715	1.1174
Glyma.02G296800.1	0.178309	2.06289	1.91776	0.000861369	0.0141928	11.1041	8.52288	1	3.5211	1.70458	0.350397	1.35418	0.426906	1.35418
Glyma.02G296800.5	0.889666	1.00152e-06	-1.47473	0.000342803	0.00937426	12.8207	31.9133	1	1.60633	6.38266	0.562968	5.8197	1.78808	5.8197
Glyma.02G297100.1	0.0320258	14.0646	4.77483	0.000238368	0.00814119	13.5015	53.304	1	2.7658	10.6608	0.0982969	10.5625	0.882613	10.5625
Glyma.02G297200.1	2.77062	24.9773	2.96158	1.55218e-05	0.00336829	18.6723	7.1054	1	4.94079	1.42108	0.0149869	1.40609	0.136519	1.40609
Glyma.02G297300.1	2.50713	5.56208	1.01142	0.00930222	0.0489853	6.76386	1.25223	1	4.47538	0.250446	0.0145227	0.235923	0.178227	0.235923
Glyma.02G298300.1	0.16019	1.47607	1.58168	0.00268444	0.0251085	9.01042	7.95551	1	3.11305	1.5911	0.166617	1.42449	0.633237	1.42449
Glyma.02G298500.1	2.52033	8.06878	1.50438	0.00326288	0.0275543	8.65432	2.43949	1	5.73631	0.487898	0.00468863	0.48321	0.110891	0.48321
Glyma.02G298600.1	2.2123	12.1312	2.2194	0.000447477	0.0106583	12.3227	4.34243	1	4.63881	0.868486	0.0174537	0.851032	0.16058	0.851032
Glyma.02G299400.1	17.4167	11.8953	-0.53151	0.0068847	0.04164	7.30281	0.321427	1	5.65454	0.0642854	0.00353897	0.0607464	0.111638	0.111638
Glyma.02G299800.1	3.35495	0.414941	-2.07496	0.00740655	0.0434385	7.17163	15.0944	1	1.87275	3.01888	0.0990563	2.91982	1.58647	2.91982
Glyma.02G300000.1	31.1114	10.7086	-1.49584	0.000128637	0.00635864	14.6617	2.18484	1	5.6109	0.436967	0.0036878	0.433279	0.112198	0.433279
Glyma.02G300200.1	1.56864	6.56175	1.77135	0.00256224	0.0245255	9.09561	3.35081	1	3.67872	0.670163	0.0505218	0.619641	0.360658	0.619641
Glyma.02G300400.1	98.8954	8.72344	-3.4298	0.000383317	0.00986788	12.6118	12.3497	1	5.79341	2.46993	0.00498402	2.46495	0.110593	2.46495
Glyma.02G300600.1	55.166	0.671582	-5.57027	0.000233308	0.00806921	13.5418	32.9294	1	2.2014	6.58588	0.0683598	6.51752	1.3225	6.51752
Glyma.02G300700.1	44.8467	2.26391	-4.03621	0.00172337	0.0200292	9.82307	13.6319	1	2.36331	2.72638	0.159998	2.56638	1.19602	2.56638
Glyma.02G301700.1	9.80538	5.85178	-0.698165	0.00832789	0.0460818	6.96157	0.574278	1	4.80008	0.114856	0.00884609	0.10601	0.146296	0.146296
Glyma.02G301800.1	0.263285	110.281	7.18127	0.000180572	0.00726391	14.0232	52.2777	1	4.95117	10.4555	0.149957	10.3056	0.135888	10.3056
Glyma.02G302100.1	2.51765	0.212114	-2.08325	0.00168659	0.019856	9.86275	12.026	1	2.59241	2.40519	0.134564	2.27063	1.0215	2.27063
Glyma.02G303500.3	12.5371	4.367	-1.42151	0.000187544	0.00741909	13.9519	1.94456	1	5.14471	0.388913	0.0180458	0.370867	0.125923	0.370867
Glyma.02G304200.1	16.8192	12.0518	-0.464468	0.00773279	0.044404	7.09434	0.254608	1	5.89824	0.0509216	0.00271194	0.0482096	0.110499	0.110499
Glyma.02G304500.1	21.8509	5.91406	-1.80103	0.000252232	0.00827702	13.3955	3.41273	1	5.65377	0.682546	0.0296437	0.652902	0.111647	0.652902
Glyma.02G305000.1	2.30792	6.76484	1.37143	0.000394332	0.00997442	12.5589	1.54026	1	5.03003	0.308051	0.0257307	0.28232	0.131439	0.28232
Glyma.02G305100.2	18.9554	5.84235	-1.61708	0.00763814	0.044141	7.11641	4.33669	1	4.45989	0.867338	0.0536426	0.813696	0.180096	0.813696
Glyma.02G305500.1	31.1407	7.49683	-1.98428	0.000264677	0.00842972	13.3052	3.9855	1	4.5692	0.797099	0.0109152	0.786184	0.167664	0.786184
Glyma.02G305600.1	11.0944	3.2983	-1.61	8.65239e-05	0.00559871	15.4101	2.70133	1	5.46248	0.540267	0.00395751	0.536309	0.115008	0.536309
Glyma.02G306200.1	1.03929	4.69977	1.75618	0.00757771	0.043983	7.13065	4.24896	1	4.32585	0.849792	0.139587	0.710205	0.197937	0.710205
Glyma.02G306200.2	3.17547	14.3623	2.01566	0.0017128	0.0200003	9.83438	3.48253	1	5.29178	0.696506	0.0288764	0.667629	0.120137	0.667629
Glyma.02G306300.1	4.87123	10.8451	1.07875	0.0057867	0.0378051	7.61555	0.989726	1	5.33623	0.197945	0.00663942	0.191306	0.118608	0.191306
Glyma.02G307200.3	21.6924	9.49916	-1.15019	0.00127892	0.0173488	10.3727	1.32584	1	5.49155	0.265168	0.0317901	0.233378	0.114343	0.233378
Glyma.02G308100.2	11.5657	5.90014	-0.914737	0.00758626	0.0440139	7.12863	1.22163	1	4.40793	0.244327	0.0176313	0.226695	0.186641	0.226695
Glyma.02G308400.1	31.5416	14.1417	-1.12987	0.0030076	0.0266092	8.80285	1.63958	1	4.73326	0.327917	0.00999928	0.317917	0.151852	0.317917
Glyma.02G308500.1	6.93088	12.0919	0.760891	0.0065487	0.0405187	7.39276	0.361643	1	5.32084	0.0723287	0.00728863	0.0650401	0.119128	0.119128
Glyma.02G309500.1	35.7424	85.1537	1.24084	0.000842361	0.0140589	11.1455	1.04945	1	7.21394	0.209889	0.00101631	0.208873	0.150419	0.208873
Glyma.02G309600.1	40.2408	12.6192	-1.63479	6.07037e-05	0.00489884	16.0806	2.38605	1	5.80202	0.477209	0.00335818	0.473851	0.110564	0.473851
Glyma.02G310900.1	5.69486	16.3112	1.44028	0.00502662	0.0347714	7.86984	1.71508	1	6.29532	0.343016	0.00319478	0.339821	0.114543	0.339821
Glyma.02G311200.1	4.88103	15.3207	1.55586	7.70007e-05	0.00531617	15.6305	1.76624	1	5.71762	0.353247	0.0052743	0.347973	0.111028	0.347973
Glyma.02G311800.1	6.20845	25.8094	1.97153	3.24907e-05	0.00419585	17.2662	2.88015	1	5.98201	0.576031	0.00425712	0.571774	0.110825	0.571774
Glyma.03G001200.1	10.0458	6.0025	-0.697608	0.00365573	0.0294627	8.44736	0.587381	1	5.73443	0.117476	0.00329044	0.114186	0.110904	0.114186
Glyma.03G001500.1	0.264742	3.80738	2.49376	0.00251941	0.0243033	9.12644	10.574	1	2.53177	2.11479	0.288481	1.82631	1.06918	1.82631
Glyma.03G001900.1	18.8638	9.70879	-0.923547	0.00160905	0.0194389	9.94936	1.02188	1	5.45102	0.204375	0.00703451	0.197341	0.115287	0.197341
Glyma.03G002000.2	2.71925	0.176134	-2.25135	0.00714054	0.0425412	7.23727	15.1543	1	1.36729	3.03086	0.0897693	2.94109	1.95071	2.94109
Glyma.03G002200.2	0.587674	3.13647	1.74129	0.00598361	0.0384657	7.55523	5.15502	1	3.90716	1.031	0.384219	0.646786	0.283029	0.646786
Glyma.03G002700.1	0	0.380323	0.816105	0.00213402	0.0222908	9.43054	16.2704	1	0.947334	3.25408	0.0353133	3.21876	2.18647	3.21876
Glyma.03G003400.1	12.8158	1.13197	-3.02845	1.11898e-05	0.00310992	19.2967	9.59031	1	4.64273	1.91806	0.0282522	1.88981	0.160198	1.88981
Glyma.03G003500.3	0	0.870919	1.45514	0.0047126	0.0336139	7.98655	19.5991	1	1.09932	3.91981	0.909725	3.01009	2.10917	3.01009
Glyma.03G004100.1	99.8357	34.8418	-1.50539	0.00114527	0.0163425	10.5766	2.536	1	6.43479	0.5072	0.00170732	0.505493	0.117421	0.505493
Glyma.03G004200.1	32.3238	19.9496	-0.682668	0.00731549	0.0431489	7.19382	0.573992	1	5.97882	0.114798	0.00552453	0.109274	0.110806	0.110806
Glyma.03G004200.3	14.4488	5.35242	-1.35292	0.00152827	0.0189289	10.0442	2.31119	1	4.84772	0.462239	0.0423592	0.41988	0.142714	0.41988
Glyma.03G004300.3	4.60023	0.181107	-2.90461	0.0022847	0.0230642	9.30548	23.8648	1	1.90203	4.77297	0.43353	4.33944	1.56319	4.33944
Glyma.03G004400.1	22.9021	12.2636	-0.874603	0.00134836	0.0178108	10.2751	0.833748	1	5.88768	0.16675	0.00244743	0.164302	0.110483	0.164302
Glyma.03G004700.1	87.0499	31.0543	-1.47227	0.00316521	0.0271899	8.7097	2.76768	1	5.85905	0.553536	0.00312837	0.550407	0.110468	0.550407
Glyma.03G004900.1	0	1.01107	1.59557	0.0014058	0.0181939	10.1982	25.6355	1	1.29246	5.12709	0.479637	4.64745	1.99766	4.64745
Glyma.03G004900.2	7.61674	21.6055	1.44543	0.00262262	0.0248196	9.05302	1.60992	1	6.03311	0.321985	0.00364278	0.318342	0.111181	0.318342
Glyma.03G006000.1	3.50959	6.84128	0.872579	0.00472914	0.0336658	7.98021	0.595563	1	5.24665	0.119113	0.00619372	0.112919	0.121784	0.121784
Glyma.03G006700.1	8.85762	3.23318	-1.32574	0.00628573	0.0395978	7.46651	2.89875	1	4.6343	0.579749	0.0112861	0.568463	0.161021	0.568463
Glyma.03G007400.1	71.4522	4.73093	-3.7819	0.00223701	0.0227982	9.34413	23.5472	1	4.75115	4.70943	0.0357117	4.67372	0.150303	4.67372
Glyma.03G007600.1	2.57723	10.8201	1.87919	0.00373696	0.0297778	8.4074	3.48705	1	4.29505	0.69741	0.0225903	0.67482	0.202506	0.67482
Glyma.03G007700.1	0.262073	4.68053	2.7651	0.00594863	0.0383207	7.5658	19.1752	1	2.4976	3.83503	0.0893517	3.74568	1.09539	3.74568
Glyma.03G008100.1	0.601223	11.5737	3.45469	0.00112891	0.0162473	10.6032	12.2472	1	4.37098	2.44945	0.0502676	2.39918	0.191574	2.39918
Glyma.03G008200.1	13.7341	7.85667	-0.768355	0.00680904	0.0413776	7.32266	0.873327	1	5.77848	0.174665	0.00307702	0.171588	0.110654	0.171588
Glyma.03G008300.1	2.12379	9.88663	1.98501	0.00177572	0.0203965	9.76804	3.54819	1	4.71833	0.709638	0.0145966	0.695041	0.153169	0.695041
Glyma.03G009100.20	1.27845	0.0420833	-1.71404	0.00596048	0.0383789	7.56221	16.5012	1	1.706	3.30025	0.672497	2.62775	1.7152	2.62775
Glyma.03G009600.1	0	1.03922	1.6222	0.00199503	0.0215583	9.5541	16.9612	1	0.969632	3.39225	0.0372742	3.35497	2.17573	3.35497
Glyma.03G009700.1	15.7771	11.2577	-0.469237	0.00919643	0.0486431	6.78428	0.304315	1	5.94609	0.0608631	0.0026225	0.0582406	0.110643	0.110643
Glyma.03G010200.1	1.2799	6.17897	1.90783	0.00267522	0.0250741	9.01671	3.98502	1	3.52554	0.797004	0.0833822	0.713622	0.424924	0.713622
Glyma.03G010900.1	66.5557	16.9804	-1.93962	0.000100587	0.00591776	15.1256	3.50904	1	5.55314	0.701808	0.00433589	0.697472	0.113121	0.697472
Glyma.03G012600.1	2.47486	8.25333	1.55701	0.000174615	0.00715175	14.0863	2.04098	1	5.45298	0.408197	0.00573217	0.402465	0.115239	0.402465
Glyma.03G013100.1	8.01998	2.02913	-1.75221	0.00354563	0.0288845	8.50299	3.6895	1	3.43944	0.7379	0.0454956	0.692404	0.464336	0.692404
Glyma.03G013200.1	23.0157	14.9695	-0.604196	0.0046064	0.0332087	8.02783	0.415206	1	6.46119	0.0830412	0.00148008	0.0815611	0.118056	0.118056
Glyma.03G013400.1	54.9769	26.9481	-1.01518	0.000746464	0.0131875	11.3698	1.06515	1	6.10022	0.213029	0.00240339	0.210626	0.111796	0.210626
Glyma.03G014000.1	0	0.861386	1.44508	0.00133204	0.0176933	10.2976	29.6882	1	1.39058	5.93763	0.470117	5.46752	1.93569	5.46752
Glyma.03G014000.2	0.253465	2.28278	1.88491	0.000802147	0.013689	11.2363	7.11005	1	3.702	1.42201	0.069847	1.35216	0.351686	1.35216
Glyma.03G014600.1	41.0779	12.8139	-1.64288	0.00076628	0.013369	11.3212	2.88041	1	6.53992	0.576081	0.00142133	0.57466	0.120125	0.57466
Glyma.03G015900.1	0.0949515	13.9468	4.60183	0.000469942	0.0108774	12.2313	28.237	1	1.81905	5.6474	0.141033	5.50636	1.62874	5.50636
Glyma.03G016500.1	9.49439	17.3052	0.83311	0.00647721	0.0402686	7.4125	0.495932	1	5.90938	0.0991863	0.00336868	0.0958177	0.110523	0.110523
Glyma.03G017000.1	12.404	35.3208	1.47298	0.00591061	0.0381753	7.57735	1.80512	1	6.25716	0.361025	0.00294725	0.358078	0.11389	0.358078
Glyma.03G017200.3	5.94326	14.9664	1.26328	0.00515342	0.035268	7.8248	1.57329	1	4.89222	0.314658	0.029919	0.284739	0.139627	0.284739
Glyma.03G019400.1	0.130121	2.72585	2.35598	0.00218164	0.0225431	9.39007	17.0365	1	2.08967	3.40731	0.223333	3.18398	1.41212	3.18398
Glyma.03G019600.1	118.11	81.6407	-0.530055	0.00776638	0.044495	7.08657	0.367094	1	6.91043	0.0734188	0.000936908	0.0724819	0.133724	0.133724
Glyma.03G020100.1	12.3377	74.0298	2.53743	0.00616571	0.0391515	7.50122	4.8797	1	6.84254	0.975939	0.00203896	0.9739	0.130719	0.9739
Glyma.03G021800.1	27.1458	10.257	-1.36179	0.00663293	0.0407621	7.36977	2.83272	1	4.99629	0.566543	0.00699333	0.55955	0.13327	0.55955
Glyma.03G023000.1	0.0655511	1.97734	2.13106	0.00497682	0.034614	7.88784	14.5945	1	1.57476	2.91889	0.226615	2.69228	1.81058	2.69228
Glyma.03G023500.1	0.171831	4.82622	2.98694	0.00256731	0.0245478	9.092	33.9108	1	2.49308	6.78216	0.526168	6.25599	1.09882	6.25599
Glyma.03G023500.3	0	2.79572	2.72059	0.000144108	0.00666384	14.4477	32.6572	1	1.63851	6.53144	0.226078	6.30536	1.76485	6.30536
Glyma.03G023500.4	0.68967	7.21687	2.69746	0.0083308	0.0460818	6.96095	8.6384	1	3.72098	1.72768	0.943754	0.783926	0.344541	0.783926
Glyma.03G027400.1	14.7911	8.94514	-0.69505	0.00519076	0.0354287	7.81175	0.614282	1	5.84825	0.122856	0.00271487	0.120141	0.110473	0.120141
Glyma.03G027600.1	13.9737	7.42203	-0.869492	0.00163038	0.0195277	9.92512	0.774979	1	5.24277	0.154996	0.00952288	0.145473	0.12193	0.145473
Glyma.03G027600.2	5.91697	1.96054	-1.38291	0.00304455	0.026763	8.78058	2.43359	1	4.07811	0.486718	0.0861296	0.400588	0.240855	0.400588
Glyma.03G027900.1	16.7294	7.78235	-1.05676	0.000726964	0.0130336	11.419	1.17132	1	5.61321	0.234265	0.00634679	0.227918	0.112166	0.227918
Glyma.03G028800.1	22.2725	13.8284	-0.668415	0.00383821	0.0301632	8.35881	0.522509	1	5.88144	0.104502	0.00270079	0.101801	0.110476	0.110476
Glyma.03G028900.1	15.3399	0.37827	-4.17276	0.000111193	0.00604822	14.9365	25.8737	1	3.84779	5.17474	0.0987422	5.076	0.300908	5.076
Glyma.03G030300.1	2.54777	20.5064	2.785	0.000309452	0.00901284	13.0123	6.32862	1	4.78287	1.26572	0.0161632	1.24956	0.147666	1.24956
Glyma.03G030700.1	52.1565	0.259828	-6.1148	5.03763e-05	0.00474766	16.4339	49.4118	1	3.15492	9.88235	0.094531	9.78782	0.608094	9.78782
Glyma.03G031000.1	2.68882	0.140937	-2.31477	0.00153025	0.0189319	10.0418	12.4528	1	2.59684	2.49056	0.141734	2.34882	1.01797	2.34882
Glyma.03G032400.1	0.0357064	1.16249	1.63383	0.00695643	0.041902	7.28419	15.0223	1	1.22535	3.00447	0.172052	2.83242	2.03803	2.83242
Glyma.03G032900.1	6.30489	12.7327	0.959468	0.00351251	0.0287525	8.52007	0.751906	1	6.76101	0.150381	0.00145752	0.148924	0.127429	0.148924
Glyma.03G035200.1	2.41816	8.99622	1.70229	0.00047958	0.0109439	12.1934	2.43189	1	5.4123	0.486379	0.0389292	0.44745	0.116298	0.44745
Glyma.03G035400.1	1.6808	8.63691	2.06685	0.000163227	0.00698745	14.2131	3.752	1	4.39091	0.750399	0.0612672	0.689132	0.188883	0.689132
Glyma.03G035800.1	0.308684	425.466	9.04095	7.59518e-07	0.0018922	24.4579	73.2608	1	4.68205	14.6522	0.246687	14.4055	0.156466	14.4055
Glyma.03G036700.2	1.33336	9.60484	2.46248	0.0016548	0.0196946	9.89776	8.03516	1	4.80854	1.60703	0.13975	1.46728	0.145638	1.46728
Glyma.03G039900.1	23.4352	11.4482	-1.00234	0.0015324	0.0189378	10.0392	1.21364	1	5.41033	0.242729	0.00439699	0.238332	0.116352	0.238332
Glyma.03G040100.1	0.498433	12.5917	3.71284	0.00280888	0.0256738	8.92763	22.9444	1	2.75543	4.58888	0.100663	4.48822	0.890854	4.48822
Glyma.03G040700.1	77.7166	12.306	-2.61066	0.00864314	0.0470535	6.89512	11.0954	1	2.75687	2.21907	0.114402	2.10467	0.889713	2.10467
Glyma.03G041000.1	0.743643	6.14077	2.41678	0.00877157	0.0474018	6.86876	12.4345	1	2.88177	2.48689	0.229322	2.25757	0.792669	2.25757
Glyma.03G041800.1	14.2432	5.38084	-1.32595	0.00131528	0.0175826	10.321	1.68261	1	4.37265	0.336523	0.0331566	0.303366	0.191345	0.303366
Glyma.03G042600.1	1.72691	10.0173	2.23965	2.0741e-05	0.00365826	18.12	4.41514	1	4.99752	0.883029	0.0139713	0.869058	0.133202	0.869058
Glyma.03G042700.1	1.46848	15.1899	2.99469	0.000197796	0.0075366	13.8519	8.14564	1	4.81661	1.62913	0.0405334	1.58859	0.145019	1.58859
Glyma.03G042700.2	0	0.898109	1.48348	0.000676649	0.0126533	11.5523	22.9775	1	1.25691	4.5955	0.181321	4.41418	2.01925	4.41418
Glyma.03G042700.3	0.110136	1.96254	2.01295	0.00689483	0.0416712	7.30016	17.8435	1	2.29862	3.56869	0.978112	2.59058	1.24591	2.59058
Glyma.03G044000.1	0.206305	1.65562	1.60974	0.00134469	0.0177925	10.2801	6.03265	1	3.33357	1.20653	0.102333	1.1042	0.514802	1.1042
Glyma.03G044200.1	8.07933	2.91954	-1.32706	0.000886186	0.0143799	11.0514	2.26379	1	5.04543	0.452758	0.00706094	0.445697	0.130637	0.445697
Glyma.03G045000.1	9.57675	4.73982	-0.943443	0.00712553	0.0425127	7.24105	1.36997	1	5.61283	0.273995	0.00432549	0.269669	0.112171	0.269669
Glyma.03G045700.1	0.170311	0.00664835	-0.403847	0.00769878	0.0443127	7.10224	11.462	1	1.24264	2.2924	0.181535	2.11087	2.02779	2.11087
Glyma.03G046300.1	125.819	28.7859	-2.10879	0.000664095	0.0125264	11.5871	4.71337	1	6.11536	0.942674	0.00228931	0.940385	0.111957	0.940385
Glyma.03G046500.1	0.329615	1.94799	1.56109	0.00585132	0.0379813	7.59553	5.41007	1	3.54478	1.08201	0.0869601	0.995054	0.416399	0.995054
Glyma.03G047000.1	0.237426	1.09584	1.11375	0.00222473	0.022731	9.35421	3.75065	1	3.63358	0.750129	0.0655627	0.684567	0.378686	0.684567
Glyma.03G052200.1	34.4349	4.45757	-2.81696	7.84187e-06	0.00287621	19.976	7.02865	1	5.48832	1.40573	0.00496325	1.40077	0.114414	1.40077
Glyma.03G055500.1	31.8018	18.8594	-0.738581	0.0032322	0.0274471	8.67153	0.610316	1	6.27678	0.122063	0.00424267	0.117821	0.114219	0.117821
Glyma.03G055900.1	3.94982	53.2989	3.59576	0.00343453	0.0283635	8.56093	10.4169	1	6.30606	2.08338	0.00424775	2.07913	0.114737	2.07913
Glyma.03G056000.1	46.3249	0.74214	-5.23638	0.000104824	0.00595898	15.0478	31.9667	1	3.73213	6.39335	0.101145	6.2922	0.340415	6.2922
Glyma.03G056400.1	45.2407	183.126	2.00522	0.0032872	0.027631	8.64078	2.95085	1	7.5229	0.59017	0.00103896	0.589131	0.1739	0.589131
Glyma.03G056400.2	0.928844	6.76377	2.34587	0.00535687	0.0360824	7.75484	5.78227	1	3.99195	1.15645	0.374533	0.781921	0.260379	0.781921
Glyma.03G056500.1	25.1612	14.14	-0.809677	0.00201403	0.0216519	9.53671	0.726904	1	5.5289	0.145381	0.00394754	0.141433	0.113572	0.141433
Glyma.03G056700.1	6.29689	19.9528	1.58935	0.00688127	0.04164	7.3037	2.60844	1	5.80565	0.521687	0.0046778	0.517009	0.110552	0.517009
Glyma.03G056800.1	3.68179	39.3295	3.25164	7.06033e-05	0.00508727	15.7946	8.21868	1	5.39313	1.64374	0.0158578	1.62788	0.116839	1.62788
Glyma.03G058100.1	7.57983	14.7831	0.919538	0.00309996	0.0269751	8.74768	0.613909	1	5.72168	0.122782	0.00396969	0.118812	0.110997	0.118812
Glyma.03G058300.1	73.6326	1.72425	-5.05872	0.000176703	0.00720134	14.0639	28.1063	1	5.48231	5.62126	0.769445	4.85181	0.114548	4.85181
Glyma.03G058300.3	12.7147	0.673251	-3.49356	0.00101778	0.0154905	10.7949	14.4948	1	4.20191	2.89895	0.794717	2.10424	0.217556	2.10424
Glyma.03G058300.4	1.39471	0.0200205	-1.86533	0.00301315	0.0266324	8.79949	23.4023	1	1.68261	4.68046	1.15358	3.52688	1.73254	3.52688
Glyma.03G058300.5	1.59322	0.0368934	-1.96302	0.00200818	0.0216231	9.54205	22.2973	1	1.67605	4.45945	0.286804	4.17265	1.73738	4.17265
Glyma.03G058300.6	11.8933	0.0765056	-4.42608	0.00013603	0.00654779	14.5563	50.4452	1	2.90332	10.089	0.363498	9.72555	0.776544	9.72555
Glyma.03G058500.1	117.958	14.8989	-2.94348	1.97643e-06	0.00213202	22.6178	6.9644	1	6.87425	1.39288	0.00139007	1.39149	0.132092	1.39149
Glyma.03G060100.1	3.80054	7.76491	0.94248	0.00761439	0.0440785	7.122	0.683104	1	4.50163	0.136621	0.0127067	0.123914	0.175145	0.175145
Glyma.03G060200.5	43.1349	73.3431	0.758982	0.00744895	0.0435712	7.16139	0.367507	1	6.49173	0.0735014	0.00385603	0.0696454	0.118827	0.118827
Glyma.03G060800.1	133.502	40.3084	-1.71531	0.0020798	0.021992	9.47774	2.32001	1	3.76311	0.464001	0.0230291	0.440972	0.329239	0.440972
Glyma.03G065900.1	1.40151	8.92688	2.30963	0.00192317	0.0211784	9.62145	5.75945	1	3.48098	1.15189	0.0545549	1.09733	0.445084	1.09733
Glyma.03G066600.2	2.77679	7.36641	1.26342	0.00774196	0.0444256	7.09221	1.8689	1	4.64093	0.373779	0.0481314	0.325648	0.160373	0.325648
Glyma.03G066800.1	54.7198	163.279	1.56849	0.000497604	0.0111045	12.1246	1.74016	1	7.33051	0.348032	0.000887309	0.347144	0.158426	0.347144
Glyma.03G068800.1	13.9146	6.18313	-1.10894	0.00695393	0.0418971	7.28483	1.73294	1	4.81824	0.346587	0.00881692	0.33777	0.144895	0.33777
Glyma.03G070100.1	3.00963	10.6291	1.66494	0.0053403	0.0360027	7.76044	2.81703	1	4.51544	0.563406	0.0203993	0.543006	0.173565	0.543006
Glyma.03G070200.1	7.33717	41.488	2.42157	0.00224557	0.0228214	9.33713	4.60122	1	5.89548	0.920244	0.00620318	0.914041	0.110494	0.914041
Glyma.03G070200.2	0.283055	13.044	4.1124	0.00220661	0.0226214	9.36921	36.5972	1	2.74321	7.31944	0.868868	6.45057	0.900591	6.45057
Glyma.03G070500.1	9.49426	23.8379	1.28403	0.000422918	0.0103002	12.4281	1.15548	1	6.43191	0.231096	0.0024842	0.228612	0.117354	0.228612
Glyma.03G070600.1	0.0912084	1.44263	1.71627	0.0063144	0.0397097	7.45832	22.7953	1	1.91595	4.55906	0.417787	4.14127	1.55207	4.14127
Glyma.03G071700.1	12.0411	3.9663	-1.48952	8.62376e-05	0.0055924	15.4164	2.25219	1	5.32327	0.450439	0.00499392	0.445445	0.119045	0.445445
Glyma.03G073600.1	2.19912	0.528455	-1.39201	0.00224407	0.022819	9.33835	3.87098	1	3.4584	0.774197	0.0366859	0.737511	0.455501	0.737511
Glyma.03G073700.1	0.0865284	3.35851	2.71777	0.00555209	0.0368783	7.69022	13.6848	1	1.12511	2.73696	0.10008	2.63688	2.09512	2.63688
Glyma.03G074600.1	2.36901	8.15256	1.59257	0.00269616	0.0251701	9.00247	2.08286	1	3.91728	0.416572	0.0332781	0.383294	0.280147	0.383294
Glyma.03G074900.1	0.325383	4.16613	2.49909	0.000194146	0.0074952	13.8869	9.77442	1	3.7117	1.95488	0.082562	1.87232	0.348016	1.87232
Glyma.03G075500.1	15.2084	8.54203	-0.79682	0.00187827	0.0209932	9.66485	0.714924	1	6.39755	0.142985	0.00406757	0.138917	0.116575	0.138917
Glyma.03G076100.1	21.7182	71.1253	1.68873	0.0019656	0.0214102	9.58138	2.08363	1	6.67956	0.416726	0.00193435	0.414791	0.124471	0.414791
Glyma.03G076800.2	10.0307	18.1336	0.823308	0.00693281	0.0418199	7.2903	0.475499	1	6.36731	0.0950997	0.00855351	0.0865462	0.11593	0.11593
Glyma.03G081800.1	0	0.488855	0.98383	0.00109624	0.0160324	10.6575	20.5103	1	1.14478	4.10206	0.162286	3.93978	2.08423	3.93978
Glyma.03G081900.1	12.3755	4.07431	-1.493	0.000597213	0.0119647	11.7846	2.5193	1	4.98068	0.50386	0.00801713	0.495843	0.134153	0.495843
Glyma.03G082100.1	980.315	101.173	-3.27004	1.00684e-05	0.00301348	19.4984	8.52779	1	7.41709	1.70556	0.00108284	1.70447	0.165022	1.70447
Glyma.03G082900.1	59.6645	8.76674	-2.69878	0.000464706	0.010837	12.2522	7.56911	1	5.46852	1.51382	0.00584246	1.50798	0.114865	1.50798
Glyma.03G083200.1	0.0605296	2.34329	2.3427	0.00180028	0.0205247	9.74278	22.7765	1	1.7665	4.55531	0.281851	4.27345	1.66943	4.27345
Glyma.03G083500.1	6.2021	2.07672	-1.37908	0.00143011	0.0183432	10.1666	2.1742	1	4.09387	0.434841	0.0456588	0.389182	0.237653	0.389182
Glyma.03G084000.1	4.76285	17.5944	1.78162	0.00540494	0.0362783	7.73871	2.64574	1	5.18254	0.529148	0.0102167	0.518931	0.124313	0.518931
Glyma.03G084600.1	41.4677	13.4308	-1.591	0.00708812	0.0424135	7.2505	3.70694	1	5.81253	0.741389	0.00343937	0.73795	0.110533	0.73795
Glyma.03G086000.1	0.863068	9.74558	2.91007	0.00452646	0.0329063	8.05954	8.34924	1	4.90652	1.66985	0.84128	0.828567	0.138685	0.828567
Glyma.03G086100.2	3.6782	1.30303	-1.21246	0.00304712	0.0267762	8.77904	2.31073	1	3.9555	0.462147	0.0238788	0.438268	0.269697	0.438268
Glyma.03G086200.1	22.6218	8.66116	-1.33565	0.000971204	0.0150897	10.8817	1.7936	1	5.96854	0.35872	0.00232288	0.356397	0.110749	0.356397
Glyma.03G088300.1	0	4.87061	3.42509	0.000282869	0.00870163	13.1806	27.0753	1	1.40398	5.41507	0.0129353	5.40213	1.92697	5.40213
Glyma.03G089300.2	0.0349005	0.602061	1.04286	0.00785512	0.044736	7.06621	15.3321	1	1.40264	3.06643	0.271812	2.79462	1.92784	2.79462
Glyma.03G093200.1	13.0461	3.67018	-1.69969	0.000347609	0.00943463	12.7947	3.10342	1	4.88063	0.620685	0.0252141	0.595471	0.140408	0.595471
Glyma.03G093200.2	9.3273	3.87392	-1.16787	0.00153247	0.0189378	10.0392	1.59997	1	4.74827	0.319993	0.0294172	0.290576	0.15055	0.290576
Glyma.03G098200.2	31.114	8.53927	-1.80629	5.93437e-05	0.00489171	16.1235	2.97287	1	5.0329	0.594574	0.0079541	0.58662	0.131288	0.58662
Glyma.03G098300.1	9.47732	3.4068	-1.35266	0.00257827	0.0246025	9.0842	2.03424	1	3.89804	0.406849	0.0194149	0.387434	0.285666	0.387434
Glyma.03G098600.1	2.32472	22.3653	3.01698	0.00440144	0.0324219	8.1103	9.20143	1	4.55527	1.84029	0.0238988	1.81639	0.169156	1.81639
Glyma.03G099000.1	0.0200493	0.654874	1.15101	0.00888853	0.0477123	6.84509	12.1868	1	1.04217	2.43736	0.122221	2.31514	2.13935	2.31514
Glyma.03G100000.1	1.61414	4.27064	1.17411	0.00100099	0.0153532	10.8257	1.296	1	4.80815	0.259201	0.0128299	0.246371	0.145668	0.246371
Glyma.03G101000.3	0	9.03241	4.25284	8.78806e-06	0.00292808	19.7583	72.706	1	2.72626	14.5412	0.00196213	14.5392	0.914145	14.5392
Glyma.03G102700.4	5.34353	10.9037	0.964586	0.0035066	0.028724	8.52314	0.775229	1	5.31068	0.155046	0.0101863	0.144859	0.119476	0.144859
Glyma.03G104000.1	0.272282	5.13161	2.86635	0.00330409	0.0277154	8.63145	12.3249	1	2.54957	2.46498	0.274642	2.19033	1.05531	2.19033
Glyma.03G104300.1	9.37121	5.2968	-0.767969	0.00782072	0.0446139	7.07408	0.834898	1	4.83671	0.16698	0.00853052	0.158449	0.143515	0.158449
Glyma.03G105200.1	0	0.636321	1.18437	0.000657116	0.0124809	11.6068	25.8433	1	1.34987	5.16867	0.297196	4.87147	1.96182	4.87147
Glyma.03G105400.1	12.5427	2.34773	-2.19536	0.00351867	0.0287693	8.51688	7.38527	1	3.93294	1.47705	0.0359913	1.44106	0.27578	1.44106
Glyma.03G105500.1	0	0.654608	1.2074	0.00142926	0.0183432	10.1677	20.1198	1	1.12947	4.02396	0.266216	3.75775	2.09272	3.75775
Glyma.03G105700.1	3.45557	0	-2.98389	8.89229e-05	0.0056982	15.3584	33.1243	1	1.65464	6.62486	0.0589796	6.56588	1.75309	6.56588
Glyma.03G105700.3	3.61381	0.147859	-2.66672	0.00307571	0.0269189	8.76201	20.4242	1	2.17533	4.08483	0.742327	3.34251	1.34329	3.34251
Glyma.03G107300.1	6.33978	15.5671	1.23209	0.00057135	0.0117455	11.8671	1.10379	1	5.5238	0.220759	0.00510684	0.215652	0.113672	0.215652
Glyma.03G108900.1	27.5121	16.6976	-0.703841	0.00243732	0.0238565	9.18706	0.506314	1	6.14741	0.101263	0.0021596	0.0991031	0.112328	0.112328
Glyma.03G109500.1	182.477	42.3141	-2.09551	0.00107873	0.0158944	10.6873	4.89589	1	6.76203	0.979179	0.00129329	0.977886	0.127468	0.977886
Glyma.03G110100.1	3.05341	13.892	2.01799	7.56385e-05	0.00527574	15.6643	3.34862	1	4.93449	0.669724	0.0130954	0.656628	0.136908	0.656628
Glyma.03G110300.1	91.9409	54.7881	-0.741563	0.00384657	0.0302083	8.35486	0.606445	1	7.48321	0.121289	0.00056589	0.120723	0.17046	0.17046
Glyma.03G111200.1	12.4339	6.7169	-0.841709	0.00214238	0.022331	9.42336	0.770979	1	6.0765	0.154196	0.00756148	0.146634	0.111559	0.146634
Glyma.03G113200.1	0.387714	95.5047	6.75687	0.000659686	0.0125166	11.5995	46.0534	1	4.16773	9.21069	0.234648	8.97604	0.223586	8.97604
Glyma.03G113400.1	0.520282	0	-1.02897	0.00191355	0.0211262	9.63067	21.5346	1	1.19404	4.30692	0.594955	3.71197	2.05628	3.71197
Glyma.03G113600.2	4.59874	1.88872	-1.0939	0.00936513	0.0491613	6.75184	2.41785	1	4.1126	0.483569	0.0243402	0.459229	0.233945	0.459229
Glyma.03G113800.1	1.41196	4.26284	1.31677	0.00791777	0.0449604	7.05198	2.32452	1	4.00983	0.464905	0.0292203	0.435684	0.256038	0.435684
Glyma.03G114200.1	17.1797	6.21568	-1.39648	0.00378009	0.0299426	8.38655	2.56626	1	4.33527	0.513252	0.0151069	0.498145	0.196577	0.498145
Glyma.03G114800.1	1.13391	12.9502	3.04123	0.00355509	0.0289282	8.49814	8.2181	1	4.24293	1.64362	0.0282351	1.61538	0.210689	1.61538
Glyma.03G114900.1	0	3.53932	3.01411	5.58577e-05	0.00486986	16.2382	39.2118	1	1.83392	7.84237	0.0353069	7.80706	1.6171	7.80706
Glyma.03G117500.1	0.0899094	4.7656	3.15803	0.000552233	0.0116061	11.9305	33.6845	1	2.3694	6.7369	0.347675	6.38922	1.19139	6.38922
Glyma.03G117500.3	0	0.871373	1.45562	0.00390179	0.0304197	8.32896	17.0219	1	0.967741	3.40438	0.386205	3.01818	2.17665	3.01818
Glyma.03G117600.1	0	3.85219	3.12174	0.00166833	0.0197734	9.88278	35.1054	1	1.49452	7.02108	0.0678471	6.95323	1.86642	6.95323
Glyma.03G117800.1	9.89755	37.0783	1.85366	0.00177781	0.0203965	9.76587	2.57847	1	5.25312	0.515694	0.00822669	0.507467	0.121541	0.507467
Glyma.03G118000.1	14.1782	5.09001	-1.39275	0.00263814	0.0248898	9.04223	2.52216	1	4.20365	0.504432	0.0151204	0.489312	0.217257	0.489312
Glyma.03G118600.1	9.871	2.36184	-1.85754	0.00386738	0.0302989	8.34506	4.97526	1	4.23188	0.995053	0.0216708	0.973382	0.212502	0.973382
Glyma.03G119400.1	26.0893	17.065	-0.598142	0.00450853	0.0328289	8.06674	0.379604	1	5.88858	0.0759207	0.00280895	0.0731118	0.110484	0.110484
Glyma.03G119900.1	7.83117	18.8026	1.21221	0.000625978	0.0122698	11.6971	1.06451	1	6.31693	0.212903	0.00229494	0.210608	0.114937	0.210608
Glyma.03G120500.1	3.65523	1.13932	-1.34183	0.000582315	0.0118448	11.8317	2.39098	1	4.15019	0.478196	0.0193727	0.458823	0.226795	0.458823
Glyma.03G120700.1	13.1695	132.518	3.28259	1.78827e-06	0.00211766	22.8101	7.80844	1	6.65574	1.56169	0.00281551	1.55887	0.123667	1.55887
Glyma.03G120800.1	37.9817	20.4761	-0.875425	0.00309097	0.0269314	8.75298	1.00685	1	5.73736	0.20137	0.00355627	0.197813	0.110884	0.197813
Glyma.03G120900.1	32.3128	18.4241	-0.794033	0.00906007	0.0482052	6.81095	0.875341	1	5.61848	0.175068	0.00635669	0.168711	0.112093	0.168711
Glyma.03G120900.2	44.6118	28.3864	-0.643114	0.00464576	0.0333599	8.01242	0.473185	1	6.00941	0.0946371	0.00425191	0.0903852	0.111004	0.111004
Glyma.03G121000.1	16.0712	34.2135	1.06682	0.00574073	0.0376388	7.62994	0.874117	1	7.48629	0.174823	0.000741437	0.174082	0.170722	0.174082
Glyma.03G121100.1	13.2865	7.04624	-0.869427	0.000963081	0.0150063	10.8972	0.786893	1	6.11774	0.157379	0.00210772	0.155271	0.111983	0.155271
Glyma.03G124300.5	0	2.06134	2.3569	0.00075577	0.0132675	11.3468	32.5576	1	1.63388	6.51152	1.12682	5.3847	1.76821	5.3847
Glyma.03G125400.2	3.80072	0.367791	-2.30916	0.00273632	0.0253971	8.97545	10.2568	1	2.96657	2.05136	0.440561	1.6108	0.730555	1.6108
Glyma.03G126000.1	0.242557	2.67621	2.09673	0.000233146	0.00806921	13.5431	7.92243	1	3.45548	1.58449	0.0933824	1.4911	0.456855	1.4911
Glyma.03G127200.1	0.286257	5.51748	2.93609	3.90733e-05	0.00442572	16.9159	12.9638	1	3.95162	2.59277	0.0544855	2.53828	0.270726	2.53828
Glyma.03G128200.2	0	2.5956	2.63022	0.00143751	0.0183989	10.157	26.8166	1	1.29686	5.36332	0.363925	4.9994	1.99496	4.9994
Glyma.03G128200.4	0.282668	4.64111	2.71561	0.00533638	0.0359941	7.76176	21.1278	1	2.48319	4.22555	0.679624	3.54593	1.10627	3.54593
Glyma.03G128400.1	0.172457	21.5318	5.034	0.000163029	0.00698745	14.2154	32.992	1	2.1242	6.5984	0.0820028	6.5164	1.3843	6.5164
Glyma.03G130800.1	12.9588	42.3702	1.67142	0.000246635	0.00825242	13.4376	2.0389	1	5.86592	0.407781	0.00441757	0.403363	0.110467	0.403363
Glyma.03G130900.1	3.17167	85.4894	4.54965	1.08404e-06	0.00196837	23.7728	15.7701	1	6.60969	3.15401	0.00506984	3.14894	0.122186	3.14894
Glyma.03G131000.1	1.45232	8.42415	2.19252	0.000176613	0.00720134	14.0649	4.44901	1	5.262	0.889803	0.00789272	0.88191	0.121212	0.88191
Glyma.03G131900.1	43.7162	106.621	1.27659	0.000387567	0.00991903	12.5912	1.05764	1	6.94883	0.211527	0.00150264	0.210025	0.135534	0.210025
Glyma.03G132000.1	4.60356	2.67776	-0.683494	0.00659655	0.0406803	7.37967	0.609295	1	4.66058	0.121859	0.0100316	0.111827	0.158483	0.158483
Glyma.03G133400.1	94.9273	17.1961	-2.43097	3.05325e-06	0.00226675	21.7828	4.80507	1	6.14035	0.961015	0.00258281	0.958432	0.112243	0.958432
Glyma.03G134200.1	3.47225	7.55357	1.01967	0.00806276	0.0453534	7.01948	1.02644	1	5.63336	0.205288	0.0384501	0.166838	0.111896	0.166838
Glyma.03G134300.3	2.94125	1.22427	-0.996949	0.00658494	0.0406415	7.38283	1.4167	1	3.85136	0.283339	0.029956	0.253383	0.299787	0.299787
Glyma.03G134500.1	0.138589	5.79532	3.30132	0.00268248	0.0251063	9.01176	19.0529	1	2.58044	3.81058	0.306424	3.50416	1.031	3.50416
Glyma.03G134700.2	14.0421	6.56248	-1.04198	0.00521824	0.0355494	7.80221	1.57622	1	4.85408	0.315244	0.0123027	0.302941	0.142258	0.302941
Glyma.03G137300.1	8.26804	2.61835	-1.49147	0.00235969	0.023467	9.24632	3.13271	1	5.39805	0.626542	0.00571072	0.620831	0.116698	0.620831
Glyma.03G138000.1	15.494	40.7339	1.3663	0.00907851	0.04825	6.80732	1.4997	1	6.57229	0.29994	0.00207524	0.297865	0.121054	0.297865
Glyma.03G138200.2	4.13396	12.0546	1.43789	0.000576671	0.011805	11.8498	1.58705	1	5.30114	0.317411	0.0292412	0.28817	0.119807	0.28817
Glyma.03G139900.1	19.1017	1.03121	-3.67823	0.00701923	0.0421521	7.26804	32.0023	1	3.225	6.40045	0.0522014	6.34825	0.568886	6.34825
Glyma.03G140500.1	79.9101	55.1252	-0.531636	0.00788888	0.044843	7.05853	0.340114	1	6.7067	0.0680228	0.00139901	0.0666238	0.125421	0.125421
Glyma.03G140900.1	17.0572	4.71622	-1.75099	0.000166319	0.00700499	14.1778	3.21206	1	6.22319	0.642411	0.0062754	0.636136	0.113357	0.636136
Glyma.03G140900.2	30.2485	11.0779	-1.40914	0.0068729	0.04161	7.30589	2.94298	1	6.47983	0.588596	0.00625069	0.582346	0.118522	0.582346
Glyma.03G141700.1	0.687246	2.2163	1.19403	0.0092223	0.0487036	6.77926	2.00182	1	3.75079	0.400365	0.0627582	0.337607	0.333633	0.337607
Glyma.03G142400.1	1.82677	5.30482	1.31892	0.00421464	0.0317369	8.18894	2.11296	1	4.49267	0.422592	0.0169535	0.405639	0.176186	0.405639
Glyma.03G142900.1	41.2147	11.3476	-1.81596	0.000234813	0.00808532	13.5297	3.24409	1	5.75206	0.648818	0.00813263	0.640685	0.110791	0.640685
Glyma.03G143100.1	0.227498	2.07171	1.82171	0.00780018	0.0445679	7.07879	10.0062	1	2.60961	2.00125	0.265971	1.73528	1.00779	1.73528
Glyma.03G143200.1	19.6319	7.23556	-1.3799	0.000504294	0.0111695	12.0997	2.0746	1	4.98389	0.41492	0.00762594	0.407294	0.133969	0.407294
Glyma.03G143600.2	1.15965	0.0585153	-1.57121	0.00306623	0.0268766	8.76763	16.3576	1	1.82686	3.27152	0.316452	2.95507	1.62263	2.95507
Glyma.03G143800.1	0.210765	3.91164	2.63387	0.00268427	0.0251085	9.01054	11.7796	1	2.59585	2.35592	0.271292	2.08463	1.01877	2.08463
Glyma.03G144400.1	820.715	315.656	-1.37712	0.00929204	0.0489758	6.76582	3.14248	1	8.18498	0.628496	0.000295802	0.6282	0.255526	0.6282
Glyma.03G144800.2	5.05383	0.412141	-2.60616	0.00144137	0.0184317	10.1521	11.247	1	3.5193	2.24941	0.500951	1.74846	0.427711	1.74846
Glyma.03G144800.3	89.2467	10.5164	-3.0262	0.000148145	0.0067718	14.3956	8.89723	1	6.50843	1.77945	0.0208602	1.75859	0.119265	1.75859
Glyma.03G144800.5	5.89486	1.18396	-1.92505	0.00775916	0.0444734	7.08824	6.00361	1	4.06163	1.20072	0.182328	1.01839	0.244317	1.01839
Glyma.03G146000.1	0.871202	3.97078	1.70509	0.00587462	0.0380812	7.58837	3.58336	1	3.28266	0.716672	0.0813297	0.635343	0.539417	0.635343
Glyma.03G146600.1	20.0149	7.62516	-1.3362	0.000773702	0.0134094	11.3033	1.90726	1	4.89111	0.381453	0.00826372	0.373189	0.139701	0.373189
Glyma.03G146700.2	94.986	2.61434	-4.93829	8.38334e-05	0.00552864	15.4698	23.5573	1	5.52009	4.71145	0.247663	4.46379	0.113745	4.46379
Glyma.03G148400.1	8.68462	2.49128	-1.61846	0.000318834	0.00908678	12.9564	3.03191	1	4.50697	0.606382	0.0131794	0.593202	0.174531	0.593202
Glyma.03G148500.1	7.30415	0.803491	-2.58186	8.66431e-05	0.00559871	15.4075	7.76267	1	3.6201	1.55253	0.0452392	1.50729	0.384228	1.50729
Glyma.03G150600.1	21.7882	11.7371	-0.86502	0.00149134	0.0187616	10.0893	0.80018	1	5.90672	0.160036	0.00267141	0.157365	0.110516	0.157365
Glyma.03G150700.1	8.14711	15.4314	0.881584	0.00610258	0.0389257	7.51976	0.568469	1	5.57983	0.113694	0.0044207	0.109273	0.112669	0.112669
Glyma.03G150700.2	0.0856778	1.21566	1.55059	0.00759232	0.0440209	7.1272	19.3134	1	1.71686	3.86269	0.483234	3.37945	1.70707	3.37945
Glyma.03G151600.1	0	26.1983	5.73867	0.000391706	0.00996933	12.5713	26.6115	1	1.36422	5.32229	0.0132917	5.309	1.95267	5.309
Glyma.03G151800.1	0.136932	2.34092	2.15715	0.00704517	0.042247	7.26142	15.0169	1	1.90933	3.00338	0.215745	2.78764	1.55735	2.78764
Glyma.03G152100.1	65.3641	30.4107	-1.09138	0.00702969	0.0421867	7.26537	1.74592	1	5.85747	0.349184	0.00335155	0.345832	0.110468	0.345832
Glyma.03G154300.1	0.114277	57.2491	6.55477	4.88502e-05	0.00471816	16.4922	46.8729	1	2.4677	9.37458	0.118299	9.25628	1.11782	9.25628
Glyma.03G154600.1	5.21401	1.79523	-1.31586	0.00377134	0.0299244	8.39076	2.82987	1	3.81625	0.565974	0.0324775	0.533497	0.311077	0.533497
Glyma.03G154700.1	0.195804	18.607	4.77927	4.94251e-06	0.00250757	20.8594	31.1794	1	4.19277	6.23588	0.14235	6.09353	0.219141	6.09353
Glyma.03G155300.1	0.371188	3.18955	2.08239	0.00894307	0.0478322	6.83416	6.78542	1	3.41183	1.35708	0.068106	1.28898	0.477337	1.28898
Glyma.03G156600.1	1.32714	4.60222	1.48153	0.00332581	0.0278418	8.61951	2.58825	1	5.35894	0.51765	0.00786904	0.50978	0.117872	0.50978
Glyma.03G156700.1	0.318808	54.135	6.06016	0.00317073	0.0272127	8.70652	43.0261	1	4.38272	8.60522	0.155609	8.44961	0.18998	8.44961
Glyma.03G157700.1	1.85068	37.3583	4.00946	5.29246e-05	0.00484923	16.3404	13.5641	1	5.65568	2.71283	0.0121235	2.7007	0.111625	2.7007
Glyma.03G159000.1	6.37638	40.1721	2.56432	1.65018e-05	0.00337609	18.5556	4.73128	1	6.10017	0.946255	0.00783496	0.93842	0.111795	0.93842
Glyma.03G159800.1	2.99032	55.2771	3.99824	8.60887e-05	0.0055924	15.4196	12.2446	1	3.92027	2.44892	0.0797286	2.3692	0.279304	2.3692
Glyma.03G160700.1	2.81107	0.161912	-2.32259	0.00267826	0.0250804	9.01464	15.0233	1	1.93731	3.00467	0.0954906	2.90918	1.53496	2.90918
Glyma.03G161000.2	87.9144	41.1	-1.0877	0.000409229	0.0101491	12.4896	1.09185	1	6.18486	0.21837	0.00218812	0.216182	0.112809	0.216182
Glyma.03G162800.2	0.341546	2.99594	2.05457	0.00565307	0.0372642	7.6577	13.4598	1	3.05738	2.69195	0.212574	2.47938	0.668572	2.47938
Glyma.03G163500.1	242.207	27.7987	-3.10041	0.00366851	0.029521	8.44102	13.4166	1	8.80034	2.68333	0.00139687	2.68193	0.392306	2.68193
Glyma.03G163500.2	234.379	18.6072	-3.61973	0.00148865	0.018745	10.0926	16.9606	1	8.57482	3.39211	0.00155163	3.39056	0.333092	3.39056
Glyma.03G163500.3	9394.54	620.356	-3.91957	0.00252365	0.0243161	9.12337	23.8116	1	10.5962	4.76232	0.00101324	4.7613	1.68277	4.7613
Glyma.03G163500.4	32084.2	2916.53	-3.45931	0.0049554	0.0345446	7.89565	23.0723	1	11.793	4.61446	8.74516e-05	4.61437	4.33265	4.61437
Glyma.03G163500.5	19503.3	1647.05	-3.56537	0.00268861	0.0251301	9.00759	23.7187	1	12.5591	4.74373	1.52642e-05	4.74372	7.54131	7.54131
Glyma.03G163600.1	137.454	68.4259	-1.00107	0.0028843	0.0259997	8.87925	1.11574	1	7.5908	0.223147	0.000478137	0.222669	0.180104	0.222669
Glyma.03G163800.1	8.94503	3.22038	-1.3441	0.000857904	0.0141657	11.1116	1.90152	1	4.17545	0.380303	0.0159585	0.364345	0.2222	0.364345
Glyma.03G165100.1	9.05389	4.6844	-0.881911	0.00227541	0.022996	9.31294	0.864497	1	5.14259	0.172899	0.0123437	0.160556	0.126016	0.160556
Glyma.03G166400.1	3.00947	10.2785	1.61883	0.000285861	0.00873556	13.1608	2.1255	1	5.11435	0.4251	0.00865678	0.416443	0.127286	0.416443
Glyma.03G167100.1	19.5485	12.8893	-0.582416	0.00745024	0.0435712	7.16108	0.416525	1	6.27252	0.083305	0.00201612	0.0812889	0.114146	0.114146
Glyma.03G167800.1	23.8195	13.0585	-0.842916	0.00372348	0.0297286	8.41397	0.820616	1	7.23758	0.164123	0.000648185	0.163475	0.151965	0.163475
Glyma.03G168900.1	1.57765	6.7752	1.80804	0.00404193	0.0309924	8.26488	3.25357	1	3.44393	0.650715	0.0661337	0.584581	0.462235	0.584581
Glyma.03G169000.1	6.07694	12.0727	0.934811	0.00624244	0.0394479	7.47895	0.621196	1	5.91082	0.124239	0.0277257	0.0965135	0.110526	0.110526
Glyma.03G169000.5	1.95423	5.72532	1.34288	0.00313951	0.0271226	8.72456	1.84827	1	4.86542	0.369653	0.0729603	0.296693	0.141457	0.296693
Glyma.03G169200.1	0.612778	4.05151	2.03218	0.000645945	0.0123984	11.6387	5.048	1	4.18972	1.0096	0.0224594	0.98714	0.219675	0.98714
Glyma.03G169700.1	10.9991	28.5574	1.33739	0.00731512	0.0431489	7.19392	1.44559	1	6.71912	0.289117	0.0119918	0.277126	0.125868	0.277126
Glyma.03G170000.1	8.52936	18.8454	1.09929	0.000809265	0.013737	11.2199	0.817572	1	6.73862	0.163514	0.00166874	0.161846	0.126584	0.161846
Glyma.03G171000.1	8.92374	18.4838	1.01039	0.00213242	0.0222908	9.43191	0.717374	1	5.84211	0.143475	0.00344109	0.140034	0.110478	0.140034
Glyma.03G171300.2	152.549	51.094	-1.56872	0.00734636	0.0432344	7.18627	3.7036	1	6.02328	0.740719	0.0026919	0.738028	0.111105	0.738028
Glyma.03G171500.1	0.185063	4.64596	2.90913	0.000128252	0.00635114	14.6673	16.7155	1	3.59098	3.34309	0.12476	3.21833	0.396426	3.21833
Glyma.03G172200.2	27.4679	42.3543	0.615667	0.00807822	0.0453935	7.01605	0.219638	1	7.40087	0.0439276	0.00120714	0.0427204	0.163742	0.163742
Glyma.03G172900.1	3.40478	29.7308	2.9527	0.00580073	0.0378332	7.61119	8.57568	1	5.01858	1.71514	0.0169759	1.69816	0.132049	1.69816
Glyma.03G173700.1	9.29246	0.597797	-3.15706	0.000177041	0.00720134	14.0603	11.6244	1	3.22829	2.32489	0.0753185	2.24957	0.567138	2.24957
Glyma.03G174100.1	5.89103	0.500467	-2.67537	0.000837123	0.014018	11.1571	9.29385	1	3.44034	1.85877	0.400631	1.45814	0.463913	1.45814
Glyma.03G175200.1	5.9319	19.2167	1.6161	0.000111982	0.00607444	14.9231	1.92551	1	6.41488	0.385102	0.00228796	0.382814	0.116962	0.382814
Glyma.03G176200.1	176.387	125.928	-0.484517	0.0081008	0.0454647	7.01105	0.297543	1	7.21357	0.0595086	0.000795845	0.0587128	0.150395	0.150395
Glyma.03G176700.1	5.83999	1.18618	-1.91072	0.00276639	0.025516	8.95547	4.73713	1	3.22322	0.947426	0.052226	0.8952	0.56984	0.8952
Glyma.03G178200.3	1.39155e-07	1.21456	1.77784	0.0019334	0.021235	9.61171	25.6834	1	1.34202	5.13668	0.951971	4.18471	1.96679	4.18471
Glyma.03G178300.4	0.850663	0	-1.43367	0.00130721	0.0175308	10.3323	24.785	1	1.33275	4.957	0.719736	4.23726	1.97263	4.23726
Glyma.03G178900.1	18.2028	4.56781	-1.88382	0.000589548	0.0119119	11.8087	3.78613	1	4.04456	0.757227	0.0240851	0.733141	0.24804	0.733141
Glyma.03G179700.2	0.0128893	1.26686	1.78447	0.000742658	0.0131667	11.3793	22.6088	1	1.57611	4.52176	0.171633	4.35013	1.80963	4.35013
Glyma.03G179900.1	5.10319	0.745564	-2.16945	0.00198638	0.0215246	9.56208	6.66718	1	3.16051	1.33344	0.0544693	1.27897	0.604831	1.27897
Glyma.03G180300.1	83.7142	35.9482	-1.20822	0.000717803	0.0129639	11.4426	1.52301	1	7.40508	0.304602	0.00062373	0.303978	0.164072	0.303978
Glyma.03G181100.1	0.170265	20.1726	4.94684	3.02173e-05	0.00411507	17.4041	30.0046	1	3.1928	6.00092	0.297704	5.70322	0.586446	5.70322
Glyma.03G181900.1	29.5664	12.2332	-1.23955	0.000891735	0.014397	11.0399	1.74179	1	5.66003	0.348358	0.0109029	0.337455	0.111576	0.337455
Glyma.03G182400.1	0.00125925	1.93894	2.28262	0.00428873	0.0319969	8.15734	28.9613	1	1.52294	5.79227	2.05853	3.73374	1.84687	3.73374
Glyma.03G182800.1	14.4099	49.8334	1.75524	0.00010871	0.00603729	14.9791	2.14674	1	6.91971	0.429347	0.00165111	0.427696	0.134154	0.427696
Glyma.03G183300.1	3.70838	17.9918	2.13555	0.000942052	0.0148491	10.9381	3.63457	1	4.84968	0.726913	0.0126608	0.714252	0.142573	0.714252
Glyma.03G183400.2	0	0.552995	1.0745	0.00380564	0.0300485	8.3743	15.3762	1	0.898685	3.07524	0.199284	2.87596	2.20918	2.87596
Glyma.03G183900.1	0.0805707	8.01521	3.8745	0.00958275	0.0498061	6.71086	31.0672	1	2.43409	6.21344	0.186415	6.02702	1.14268	6.02702
Glyma.03G184200.1	2.67505	5.36769	0.886014	0.00780476	0.0445778	7.07773	0.761164	1	4.89823	0.152233	0.0204173	0.131815	0.139228	0.139228
Glyma.03G184300.1	0.992368	4.12518	1.63191	0.00283811	0.025771	8.90873	2.98216	1	3.70901	0.596432	0.0303951	0.566037	0.34903	0.566037
Glyma.03G184500.1	0	0.851398	1.43445	0.00109976	0.0160502	10.6516	18.897	1	1.07615	3.77939	0.0230212	3.75637	2.12157	3.75637
Glyma.03G185300.1	20.864	5.41821	-1.85195	0.00150833	0.0188708	10.0684	4.08044	1	4.34993	0.816089	0.0178071	0.798282	0.194494	0.798282
Glyma.03G185900.1	39.023	157.839	2.00225	0.000393056	0.00997075	12.5649	3.27427	1	6.99478	0.654853	0.00157152	0.653282	0.13781	0.653282
Glyma.03G186300.1	0	0.787448	1.36451	0.00118658	0.0166795	10.5111	25.4163	1	1.27333	5.08326	0.289683	4.79358	2.00934	4.79358
Glyma.03G188900.1	1.88573	6.23641	1.49755	0.00190303	0.0210778	9.64079	2.20048	1	5.06442	0.440095	0.007609	0.432486	0.129676	0.432486
Glyma.03G189000.1	0.871041	2.34163	1.05145	0.00325577	0.027522	8.65829	1.31356	1	4.10976	0.262712	0.0199307	0.242781	0.234502	0.242781
Glyma.03G190100.1	64.2891	9.01955	-2.76678	0.000441784	0.0105727	12.3466	7.91314	1	5.13711	1.58263	0.00856251	1.57407	0.126258	1.57407
Glyma.03G190300.3	4.10852	1.50013	-1.20421	0.00768646	0.0442803	7.10511	2.19378	1	4.6566	0.438755	0.172311	0.266445	0.158861	0.266445
Glyma.03G190800.1	2.15551	5.731	1.23048	0.000909633	0.014548	11.003	1.46845	1	5.71936	0.293691	0.0258032	0.267888	0.111014	0.267888
Glyma.03G192300.1	20.5023	11.5677	-0.799401	0.00557595	0.0369724	7.68248	0.929001	1	6.57347	0.1858	0.00236839	0.183432	0.121089	0.183432
Glyma.03G192500.1	1.35402	12.3558	2.7937	4.64497e-05	0.00465519	16.5878	7.39311	1	4.6581	1.47862	0.0242626	1.45436	0.158718	1.45436
Glyma.03G192600.1	0.856491	8.44034	2.72045	3.01677e-05	0.00411507	17.4072	8.04279	1	4.47681	1.60856	0.0223421	1.58622	0.178057	1.58622
Glyma.03G192800.1	0.00970912	0.473231	0.933107	0.00252891	0.0243282	9.11956	17.3552	1	1.36436	3.47103	0.142406	3.32863	1.95258	3.32863
Glyma.03G193800.1	11.0438	70.819	2.62717	0.00380277	0.0300346	8.37567	6.27819	1	6.29838	1.25564	0.00336711	1.25227	0.114597	1.25227
Glyma.03G195200.1	14.5651	5.12583	-1.42107	8.6624e-05	0.00559871	15.4079	1.94726	1	5.45208	0.389452	0.00388065	0.385572	0.115261	0.385572
Glyma.03G195700.1	155.774	52.417	-1.56227	0.00683094	0.0414783	7.31689	3.58148	1	6.34965	0.716296	0.00202652	0.714269	0.11557	0.714269
Glyma.03G195800.1	4.29262	1.05175	-1.62692	0.00181926	0.0206202	9.72351	4.47188	1	3.62857	0.894376	0.0357863	0.858589	0.380739	0.858589
Glyma.03G195900.1	29.8216	7.12599	-1.99135	0.001704	0.0199617	9.84385	5.00121	1	4.78225	1.00024	0.0126488	0.987593	0.147716	0.987593
Glyma.03G196500.1	26.113	8.35217	-1.58803	0.000632282	0.012299	11.6784	2.68939	1	5.49984	0.537878	0.00402447	0.533853	0.114164	0.533853
Glyma.03G196800.1	14.1422	7.23071	-0.921461	0.00188058	0.0209932	9.6626	0.873371	1	4.82033	0.174674	0.00741797	0.167256	0.144737	0.167256
Glyma.03G196900.1	6.05547	18.9747	1.57083	7.86719e-05	0.00535687	15.5899	1.79125	1	5.68643	0.358251	0.00513855	0.353112	0.111301	0.353112
Glyma.03G197000.1	6.67989	11.8403	0.781339	0.00766675	0.0442148	7.10971	0.501032	1	5.59849	0.100206	0.00433143	0.095875	0.112379	0.112379
Glyma.03G197100.1	194.219	59.7411	-1.69257	0.00241443	0.023766	9.20433	3.41898	1	6.74502	0.683795	0.00115257	0.682643	0.126823	0.682643
Glyma.03G197900.1	0	0.988055	1.57343	0.00352539	0.028798	8.51341	15.8298	1	0.876445	3.16595	0.0425448	3.12341	2.21923	3.12341
Glyma.03G198000.1	70.0759	33.7232	-1.0442	0.000612218	0.012127	11.7385	1.03873	1	6.01003	0.207747	0.00277154	0.204975	0.111008	0.204975
Glyma.03G198300.1	6.51774	2.48418	-1.23367	0.00135213	0.017834	10.27	2.02824	1	4.43617	0.405647	0.0125047	0.393143	0.183028	0.393143
Glyma.03G198500.1	30.2017	10.9845	-1.41863	0.00109891	0.0160472	10.653	2.2724	1	4.98166	0.45448	0.00790564	0.446574	0.134097	0.446574
Glyma.03G199000.1	0.134023	3.58159	2.68653	0.00152386	0.0189289	10.0495	15.9204	1	2.52572	3.18408	0.282138	2.90194	1.07386	2.90194
Glyma.03G199800.1	6.92592	70.0935	3.24889	3.29327e-06	0.00226675	21.6376	7.80818	1	5.814	1.56164	0.00668836	1.55495	0.110529	1.55495
Glyma.03G200700.1	2.38253	10.212	1.89382	0.00252681	0.0243228	9.12108	3.22531	1	4.32936	0.645062	0.0194555	0.625607	0.197429	0.625607
Glyma.03G201000.1	2.88254	37.5737	3.49262	0.00120601	0.0168233	10.4811	11.2741	1	4.9711	2.25481	0.02983	2.22498	0.134707	2.22498
Glyma.03G201200.1	1.46545	14.932	2.973	0.00478963	0.0339235	7.95721	9.05098	1	3.10226	1.8102	0.214147	1.59605	0.639922	1.59605
Glyma.03G201600.1	0.284654	2.9039	2.11706	0.00239782	0.0236839	9.21697	8.07637	1	2.82559	1.61527	0.182397	1.43288	0.835659	1.43288
Glyma.03G202100.1	6.59118	23.98	1.78751	0.000318567	0.00908678	12.9579	2.39085	1	6.17004	0.478171	0.00305032	0.47512	0.112612	0.47512
Glyma.03G202400.3	4.64172	12.226	1.30745	0.00313064	0.0270949	8.72972	1.43825	1	5.10443	0.28765	0.0115039	0.276146	0.127745	0.276146
Glyma.03G202700.1	7.129	4.98675	-0.47554	0.00803407	0.0452776	7.02586	0.302362	1	5.96906	0.0604725	0.00228154	0.0581909	0.110752	0.110752
Glyma.03G203600.1	2.8849	14.9034	2.18606	0.00277595	0.0255516	8.94918	4.07068	1	5.50479	0.814135	0.281787	0.532348	0.114059	0.532348
Glyma.03G203800.2	15.8218	7.1386	-1.09542	0.00410296	0.0312982	8.23768	1.45396	1	4.44389	0.290792	0.0152202	0.275572	0.182064	0.275572
Glyma.03G203900.2	2.84293	0.159225	-2.34227	0.00764959	0.0441651	7.11373	28.3607	1	2.42359	5.67214	1.87997	3.79216	1.1505	3.79216
Glyma.03G203900.3	1.82716	0.0858462	-1.98998	0.00546752	0.0365259	7.71792	26.0997	1	2.06041	5.21994	1.17945	4.04049	1.43574	4.04049
Glyma.03G204000.1	62.0469	36.6363	-0.752108	0.00247703	0.0241035	9.15748	0.594753	1	6.08791	0.118951	0.00228805	0.116663	0.11167	0.116663
Glyma.03G204300.3	49.1921	16.761	-1.5255	0.000854143	0.0141336	11.1197	2.27973	1	6.51441	0.455947	0.00190195	0.454045	0.119425	0.454045
Glyma.03G204400.1	54.6146	28.0888	-0.946983	0.000947347	0.0148881	10.9277	0.853878	1	6.90034	0.170776	0.00196681	0.168809	0.133262	0.168809
Glyma.03G204800.1	0	1.08597	1.66537	0.000228757	0.00798609	13.5788	28.1773	1	1.46974	5.63546	0.115258	5.5202	1.88326	5.5202
Glyma.03G204900.1	0	10.0528	4.39956	3.69549e-05	0.00437004	17.0217	38.1826	1	1.82713	7.63651	0.00449516	7.63202	1.62242	7.63202
Glyma.03G205200.1	2.92255	1.07473	-1.11996	0.00816918	0.0456457	6.99601	1.82094	1	3.55698	0.364187	0.0314989	0.332689	0.411053	0.411053
Glyma.03G205300.1	6.19628	12.2806	0.932527	0.00351898	0.0287693	8.51672	0.639603	1	5.49029	0.127921	0.00506082	0.12286	0.114371	0.12286
Glyma.03G205400.1	0.0659465	2.52035	2.41598	0.00287059	0.025932	8.88795	21.8374	1	1.67484	4.36747	0.126252	4.24122	1.73827	4.24122
Glyma.03G206900.2	10.6207	6.05669	-0.762211	0.00869402	0.0471938	6.88463	0.798737	1	5.09408	0.159747	0.0191593	0.140588	0.128233	0.140588
Glyma.03G207000.1	9.14083	4.24999	-1.02123	0.000923931	0.0146758	10.9741	1.09163	1	4.85541	0.218325	0.00835475	0.20997	0.142163	0.20997
Glyma.03G207100.1	4.5408	16.4468	1.74929	0.000454322	0.0107323	12.2944	2.5033	1	4.98817	0.50066	0.0106662	0.489994	0.133726	0.489994
Glyma.03G207700.1	129.792	46.1231	-1.48263	0.00729211	0.0430641	7.19957	3.25097	1	5.6574	0.650194	0.00412484	0.646069	0.111605	0.646069
Glyma.03G207900.1	28.5934	11.1076	-1.32563	0.000980143	0.0151835	10.8647	1.98173	1	5.9496	0.396346	0.00321851	0.393127	0.110658	0.393127
Glyma.03G208300.1	7.27702	14.6018	0.95743	0.00578353	0.0377935	7.61654	0.711878	1	5.55096	0.142376	0.00528575	0.13709	0.11316	0.13709
Glyma.03G209100.1	2.29485	12.7119	2.241	0.000194005	0.0074952	13.8883	4.38323	1	5.08826	0.876646	0.0114219	0.865224	0.128511	0.865224
Glyma.03G209200.1	24.7912	102.494	2.02585	0.000810028	0.0137417	11.2181	3.44282	1	5.73361	0.688564	0.00530896	0.683255	0.11091	0.683255
Glyma.03G209600.2	1.5977	0.123196	-1.75105	0.00849765	0.046576	6.92547	16.7921	1	1.54773	3.35841	0.495086	2.86333	1.82961	2.86333
Glyma.03G209900.1	18.8446	11.8506	-0.647349	0.00749248	0.0436791	7.15094	0.524842	1	5.32454	0.104968	0.00596579	0.0990027	0.119002	0.119002
Glyma.03G210500.1	0.0824348	9.27201	4.06849	0.000221825	0.00787198	13.6365	35.9671	1	2.30496	7.19343	0.0786332	7.11479	1.24098	7.11479
Glyma.03G210800.1	2.00876	5.5671	1.27403	0.00240038	0.0237005	9.21502	1.60523	1	4.37896	0.321046	0.0198125	0.301233	0.190488	0.301233
Glyma.03G211200.1	7.71945	12.5251	0.664182	0.0073898	0.0433917	7.17569	0.281023	1	6.80891	0.0562047	0.00120396	0.0550007	0.129321	0.129321
Glyma.03G211800.1	0.250422	1.60509	1.48811	0.00431726	0.0321164	8.14531	8.82229	1	3.11687	1.76446	0.18658	1.57788	0.63089	1.57788
Glyma.03G212000.1	0.0334795	1.10727	1.59111	0.00426543	0.0319339	8.16722	15.3455	1	1.29687	3.0691	0.167335	2.90176	1.99495	2.90176
Glyma.03G212300.2	11.2715	5.3731	-1.00311	0.00142715	0.0183395	10.1704	1.07768	1	4.97563	0.215535	0.0182964	0.197239	0.134444	0.197239
Glyma.03G212400.1	5.78012	2.50756	-1.0622	0.00629521	0.0396335	7.4638	1.66729	1	4.20043	0.333458	0.0154474	0.318011	0.217813	0.318011
Glyma.03G212700.1	157.174	40.6329	-1.93859	0.000221433	0.0078647	13.6399	3.60001	1	7.11719	0.720002	0.00222443	0.717778	0.14448	0.717778
Glyma.03G212700.2	60.0875	8.99046	-2.67447	0.000293577	0.00882711	13.1109	6.89872	1	5.82347	1.37974	0.0297821	1.34996	0.110507	1.34996
Glyma.03G213100.1	84.7931	32.6109	-1.36513	0.00268982	0.0251367	9.00676	2.22655	1	6.45651	0.445309	0.00149227	0.443817	0.117941	0.443817
Glyma.03G213300.1	82.6624	30.4196	-1.42741	0.00501138	0.0347375	7.87533	2.45012	1	6.75165	0.490024	0.00126344	0.48876	0.127073	0.48876
Glyma.03G213600.1	238.392	153.629	-0.632217	0.00862811	0.0470093	6.89823	0.53542	1	7.67423	0.107084	0.000459939	0.106624	0.18831	0.18831
Glyma.03G213900.1	11.3821	2.98612	-1.7691	0.00172312	0.0200292	9.82333	3.23189	1	3.54432	0.646377	0.0277784	0.618599	0.416599	0.618599
Glyma.03G214100.2	2.30391	10.0797	1.91579	0.000202897	0.0075615	13.8041	3.03398	1	4.45952	0.606797	0.0379381	0.568859	0.18014	0.568859
Glyma.03G214300.1	33.9513	13.6127	-1.28757	0.00140623	0.0181939	10.1976	1.86889	1	5.81622	0.373778	0.00277822	0.371	0.110524	0.371
Glyma.03G214400.3	32.7761	22.1248	-0.556581	0.0086988	0.0471994	6.88364	0.43869	1	6.5434	0.0877381	0.00262559	0.0851125	0.120223	0.120223
Glyma.03G214900.2	4.62083	2.06748	-0.996022	0.00303158	0.0267044	8.78836	1.62479	1	4.91577	0.324958	0.0335532	0.291405	0.138087	0.291405
Glyma.03G215100.1	8.61805	1.43252	-2.23824	0.00519418	0.0354419	7.81056	10.7948	1	3.61052	2.15896	0.0612872	2.09767	0.388205	2.09767
Glyma.03G215500.1	1.19092	5.23522	1.76204	0.00456374	0.033041	8.04468	3.91157	1	3.40338	0.782315	0.0861112	0.696204	0.481344	0.696204
Glyma.03G216300.1	22.1209	8.94605	-1.25987	0.000173583	0.00713091	14.0974	1.50368	1	6.35392	0.300736	0.00259722	0.298139	0.115656	0.298139
Glyma.03G216600.1	154.109	85.3407	-0.848887	0.00310487	0.0270005	8.7448	0.889565	1	7.07126	0.177913	0.000869968	0.177043	0.141871	0.177043
Glyma.03G217300.1	0.0660253	3.04707	2.64769	0.00343318	0.0283592	8.56165	20.8619	1	2.05905	4.17237	1.00792	3.16446	1.43683	3.16446
Glyma.03G217500.1	0.0487198	1.21713	1.64586	0.00266726	0.0250352	9.02216	12.6726	1	2.51397	2.53452	0.279987	2.25453	1.0829	2.25453
Glyma.03G217700.1	0	7.41736	3.98502	0.000630178	0.012295	11.6847	21.5252	1	1.1945	4.30504	0.0208544	4.28418	2.05601	4.28418
Glyma.03G217800.1	8.66679	0.301257	-3.51608	0.000128048	0.00634683	14.6703	16.0202	1	2.85503	3.20403	0.117522	3.08651	0.812974	3.08651
Glyma.03G218600.1	3.87419	31.6504	2.87775	8.96255e-05	0.0056982	15.3436	6.84952	1	5.80909	1.3699	0.0119444	1.35796	0.110542	1.35796
Glyma.03G218700.1	2.70554	19.494	2.64093	6.89821e-05	0.00504384	15.8386	5.6125	1	5.658	1.1225	0.00732585	1.11517	0.111599	1.11517
Glyma.03G219000.1	4.34971	65.1764	3.7594	2.11396e-05	0.00368791	18.0838	11.1654	1	5.01697	2.23309	0.0199717	2.21312	0.132136	2.21312
Glyma.03G219100.1	1.64445	43.9446	4.37333	0.000291292	0.00879764	13.1256	15.6285	1	6.13989	3.1257	0.00714718	3.11856	0.112237	3.11856
Glyma.03G219400.1	61.9905	149.072	1.25913	0.000664704	0.0125281	11.5854	1.01828	1	7.10936	0.203656	0.000985575	0.202671	0.144026	0.202671
Glyma.03G220100.1	0.141217	7.92776	3.71627	0.00427507	0.0319621	8.16312	27.3405	1	2.55205	5.4681	0.166598	5.30151	1.05337	5.30151
Glyma.03G220500.2	3.31526	1.57972	-0.875392	0.00523865	0.0356358	7.79515	1.04359	1	4.52561	0.208719	0.0447545	0.163964	0.172418	0.172418
Glyma.03G221900.1	0	0.651206	1.20315	0.00882617	0.047538	6.85767	12.0642	1	0.693881	2.41283	0.054584	2.35825	2.29365	2.35825
Glyma.03G222200.1	16.786	6.82849	-1.23801	0.00320181	0.0273374	8.68874	1.9362	1	4.12793	0.38724	0.0204941	0.366746	0.230984	0.366746
Glyma.03G222300.1	7.28027	1.21877	-2.17845	2.79409e-05	0.00405055	17.553	5.50188	1	4.74581	1.10038	0.0129594	1.08742	0.150761	1.08742
Glyma.03G222900.1	8.33098	22.7947	1.39936	0.00135686	0.0178559	10.2635	1.47232	1	6.39299	0.294464	0.00202631	0.292437	0.116475	0.292437
Glyma.03G223200.2	12.0878	6.64738	-0.81654	0.0023005	0.0231508	9.29285	0.724326	1	5.22962	0.144865	0.00622108	0.138644	0.122433	0.138644
Glyma.03G223500.2	4.79229	2.45819	-0.839176	0.00538928	0.0362343	7.74395	0.848801	1	4.31707	0.16976	0.0137675	0.155993	0.19922	0.19922
Glyma.03G226500.1	41.8125	22.2716	-0.893848	0.0039913	0.0307609	8.28777	0.925783	1	5.37784	0.185157	0.00519848	0.179958	0.11729	0.179958
Glyma.03G227300.1	0.512878	2.61257	1.61964	0.00115301	0.0164013	10.5642	3.74148	1	3.79015	0.748295	0.0393704	0.708925	0.319839	0.708925
Glyma.03G227600.1	5.70974	2.16248	-1.22176	0.000668155	0.01257	11.5758	1.73185	1	4.5187	0.346369	0.0119941	0.334375	0.173195	0.334375
Glyma.03G228300.1	9.22779	4.57433	-0.938895	0.00935047	0.0491364	6.75463	1.23277	1	4.94036	0.246554	0.0571497	0.189404	0.136545	0.189404
Glyma.03G228900.2	18.8349	11.3637	-0.704647	0.00496101	0.0345554	7.8936	0.584514	1	5.77417	0.116903	0.0130034	0.103899	0.110674	0.110674
Glyma.03G229300.2	57.9128	16.4864	-1.7819	1.65479e-05	0.00337609	18.5503	2.66018	1	6.04284	0.532037	0.00336269	0.528674	0.11126	0.528674
Glyma.03G229300.3	3.49173	0.339643	-2.24917	0.00633345	0.0397709	7.45289	17.016	1	2.39958	3.4032	0.445952	2.95724	1.16852	2.95724
Glyma.03G229600.1	32.8107	12.53	-1.35415	0.000593925	0.0119577	11.7949	1.97011	1	5.8765	0.394022	0.00310547	0.390917	0.110472	0.390917
Glyma.03G229700.2	9.88014	4.86609	-0.951884	0.0083443	0.0461305	6.95805	1.06809	1	4.68526	0.213619	0.0414232	0.172196	0.156169	0.172196
Glyma.03G231300.3	9.2004	2.1293	-1.88337	0.000372962	0.009736	12.663	3.78932	1	4.07076	0.757863	0.0269515	0.730912	0.242384	0.730912
Glyma.03G231400.1	10.2565	2.17097	-2.00978	0.00646397	0.0402166	7.41619	4.30688	1	2.94748	0.861377	0.0667337	0.794643	0.744204	0.794643
Glyma.03G231500.1	33.7805	2.67222	-3.43382	0.000369664	0.00970616	12.6796	12.1369	1	5.36175	2.42737	0.00902239	2.41835	0.117784	2.41835
Glyma.03G231600.1	11.8496	3.36792	-1.67483	0.000708115	0.0128921	11.4678	3.03001	1	3.96427	0.606001	0.019338	0.586663	0.267397	0.586663
Glyma.03G231700.1	125.123	28.7636	-2.10193	0.000277772	0.00861787	13.2146	4.31288	1	6.68836	0.862576	0.00141559	0.861161	0.124776	0.861161
Glyma.03G231800.1	65.0986	20.2262	-1.66221	0.00140515	0.0181939	10.199	3.05812	1	5.90505	0.611625	0.0103624	0.601262	0.110513	0.601262
Glyma.03G232400.2	0.780402	10.0385	3.041	0.00256382	0.0245255	9.09448	11.8446	1	4.34665	2.36893	0.87239	1.49654	0.194957	1.49654
Glyma.03G232500.1	1.48658	5.43896	1.57992	0.00145351	0.0185296	10.1366	2.48283	1	4.37236	0.496566	0.038672	0.457894	0.191385	0.457894
Glyma.03G232500.2	0.378662	4.17016	2.41009	0.00578996	0.0378068	7.61454	9.37609	1	3.51546	1.87522	0.739989	1.13523	0.429432	1.13523
Glyma.03G232600.1	0.0338521	1.09942	1.58304	0.00889348	0.0477176	6.84409	14.5188	1	1.17819	2.90375	0.162798	2.74095	2.06538	2.74095
Glyma.03G232900.1	14.3802	6.00889	-1.19291	0.00165046	0.0196601	9.90259	1.42737	1	4.27488	0.285475	0.0112938	0.274181	0.205604	0.274181
[truncated: 9,087 more rows]

[truncated: 7 more sheets: Supplementary Table 11, Supplementary Table 12, Supplementary Table 13, Supplementary Table 14, Supplementary  Table 15, Supplementary  Table 16, Supplementary  Table 17]
